# Supplementary material for: Glaphyrus festivus Ménétriés, 1836 and related species in Turkey and Armenia (Coleoptera, Glaphyridae)
Source: Zookeys. 2026 Feb 13;1269:1–24. doi: 10.3897/zookeys.1269.175618 (PMC12924056; doi:10.3897/zookeys.1269.175618)
Supplement: XML Treatment for Glaphyrus (Glaphyrus) festivus [file zookeys.1269.175618-treatment1.xml]

<!DOCTYPE tp:taxon-treatment
  PUBLIC "-//TaxonX//DTD Taxonomic Treatment Publishing DTD v0 20100105//EN" "tax-treatment-NSO.dtd">
<tp:taxon-treatment xmlns:tp="http://www.plazi.org/taxpub"><tp:treatment-meta><kwd-group><label>Taxon classification</label><kwd>
                <named-content content-type="kingdom">Animalia</named-content>
              </kwd><kwd>
                <named-content content-type="order">Coleoptera</named-content>
              </kwd><kwd>
                <named-content content-type="family">Glaphyridae</named-content>
              </kwd></kwd-group><mixed-citation publication-type="journal"><person-group><name><surname>Ghrejyan</surname><given-names>T.</given-names></name><name><surname>Kalashian</surname><given-names>M.</given-names></name><name><surname>Sabatinelli</surname><given-names>G.</given-names></name><name><surname>Frolov</surname><given-names>A.</given-names></name></person-group><article-title><italic><tp:taxon-name><tp:taxon-name-part taxon-name-part-type="genus" reg="Glaphyrus">Glaphyrus</tp:taxon-name-part> <tp:taxon-name-part taxon-name-part-type="species" reg="festivus">festivus</tp:taxon-name-part></tp:taxon-name></italic> Ménétriés, 1836 and related species in Turkey and Armenia (<tp:taxon-name><tp:taxon-name-part taxon-name-part-type="order" reg="Coleoptera">Coleoptera</tp:taxon-name-part></tp:taxon-name>, <tp:taxon-name><tp:taxon-name-part taxon-name-part-type="genus" reg="Glaphyridae">Glaphyridae</tp:taxon-name-part></tp:taxon-name>)</article-title><source>Zookeys</source><day>13</day><month>02</month><year>2026</year><volume>1269</volume><fpage>1</fpage><lpage>24</lpage><pub-id pub-id-type="doi">10.3897/zookeys.1269.175618</pub-id></mixed-citation></tp:treatment-meta><tp:nomenclature><tp:taxon-name><object-id xmlns:xlink="http://www.w3.org/1999/xlink" content-type="arpha" xlink:type="simple">3D918C87-9EFC-5C28-9BF0-7D66FDA746A8</object-id>
                    		<tp:taxon-name-part taxon-name-part-type="genus" reg="Glaphyrus">Glaphyrus</tp:taxon-name-part> (<tp:taxon-name-part taxon-name-part-type="subgenus" reg="Glaphyrus">Glaphyrus</tp:taxon-name-part>) <tp:taxon-name-part taxon-name-part-type="species" reg="festivus">festivus</tp:taxon-name-part>
                    	</tp:taxon-name><tp:taxon-authority>Ménétriés, 1836</tp:taxon-authority><xref ref-type="fig" rid="F1">Figs 1</xref><xref ref-type="fig" rid="F1">, 4</xref><xref ref-type="fig" rid="F2">, 7</xref><xref ref-type="fig" rid="F3">, 10</xref><xref ref-type="fig" rid="F3">, 11</xref><xref ref-type="fig" rid="F4">, 16</xref><xref ref-type="fig" rid="F4">, 17</xref><xref ref-type="fig" rid="F5">, 22</xref><xref ref-type="fig" rid="F6">, 25</xref><xref ref-type="fig" rid="F6">, 28</xref><xref ref-type="fig" rid="F7">, 31</xref><xref ref-type="fig" rid="F7">, 32</xref><xref ref-type="fig" rid="F8">, 37</xref><xref ref-type="fig" rid="F8">, 38</xref><xref ref-type="fig" rid="F9">, 44</xref><xref ref-type="fig" rid="F9">, 45</xref><xref ref-type="fig" rid="F10">, 51</xref><xref ref-type="fig" rid="F10">, 55</xref><tp:nomenclature-citation-list><tp:nomenclature-citation><tp:taxon-name><tp:taxon-name-part taxon-name-part-type="genus" reg="Glaphyrus">Glaphyrus</tp:taxon-name-part> (<tp:taxon-name-part taxon-name-part-type="subgenus" reg="Glaphyrus">Glaphyrus</tp:taxon-name-part>) <tp:taxon-name-part taxon-name-part-type="species" reg="festivus">festivus</tp:taxon-name-part></tp:taxon-name><comment><xref ref-type="bibr" rid="B13">Ménétriés, 1836</xref>: 150; <xref ref-type="bibr" rid="B21">Harold 1869</xref>: 434 (pars); <xref ref-type="bibr" rid="B2">Champenois 1903</xref>: 139, 146 (pars); <xref ref-type="bibr" rid="B20">Reitter 1903</xref>: 128 (pars); <xref ref-type="bibr" rid="B1">Baraud 1992</xref>: 405, 407 (pars); <xref ref-type="bibr" rid="B15">Nikodým and Bezděk 2006</xref>: 100 (pars); <xref ref-type="bibr" rid="B17">Nikodym and Keith 2007</xref>: 3 (pars); <xref ref-type="bibr" rid="B16">Nikodým and Bezděk 2016</xref>: 95 (pars); <xref ref-type="bibr" rid="B19">Polat A. et al. 2017</xref>: 1509 (pars).</comment></tp:nomenclature-citation><tp:nomenclature-citation><tp:taxon-name><tp:taxon-name-part taxon-name-part-type="genus" reg="Glaphyrus">Glaphyrus</tp:taxon-name-part> <tp:taxon-name-part taxon-name-part-type="species" reg="rufipennis">rufipennis</tp:taxon-name-part></tp:taxon-name><comment>: <xref ref-type="bibr" rid="B15">Nikodým and Bezděk 2006</xref>: 100; <xref ref-type="bibr" rid="B16">Nikodým and Bezděk 2016</xref>: 95.</comment></tp:nomenclature-citation></tp:nomenclature-citation-list></tp:nomenclature><tp:treatment-sec sec-type="Type material"><title>Type material.</title><p><bold><italic>Lectotype</italic>. Turkey</bold> • ♀ Turcia; 241-2 (h); festivus Mén. (h); <abbrev xmlns:xlink="http://www.w3.org/1999/xlink" content-type="institution" xlink:title="Zoological Institute RAS (St Petersburg, Russia)" xlink:type="simple">ZIN</abbrev> (Fig. <xref ref-type="fig" rid="F1">4</xref>).</p></tp:treatment-sec><tp:treatment-sec sec-type="Material examined"><title>Material examined.</title><p><bold>Turkey</bold> • 1 ♂, Constantinople; <named-content xmlns:xlink="http://www.w3.org/1999/xlink" content-type="dwc:institutional_code" xlink:title="MNHN - Museum national d'Histoire naturelle" xlink:href="https://scientific-collections.gbif.org/institution/6a6ac6c5-1b8a-48db-91a2-f8661274ff80" xlink:type="simple">MNHN</named-content>; • 4 ♂♂, 3 ♀♀, Angora; <named-content xmlns:xlink="http://www.w3.org/1999/xlink" content-type="dwc:institutional_code" xlink:title="MNHN - Museum national d'Histoire naturelle" xlink:href="https://scientific-collections.gbif.org/institution/6a6ac6c5-1b8a-48db-91a2-f8661274ff80" xlink:type="simple">MNHN</named-content>; 1 ♂, 2 ♀♀, Asia Minor; <abbrev xmlns:xlink="http://www.w3.org/1999/xlink" content-type="institution" xlink:title="Zoological Institute RAS (St Petersburg, Russia)" xlink:type="simple">ZIN</abbrev> • 1 ♂, Erzurum; <abbrev xmlns:xlink="http://www.w3.org/1999/xlink" content-type="institution" xlink:title="Zoological Institute RAS (St Petersburg, Russia)" xlink:type="simple">ZIN</abbrev> • ♀; “Turcia” <abbrev xmlns:xlink="http://www.w3.org/1999/xlink" content-type="institution" xlink:title="Zoological Institute RAS (St Petersburg, Russia)" xlink:type="simple">ZIN</abbrev>. 6 ♂♂, 2 ♀♀, [Turkey] Ankara; Golbashi; 18.VI.1970; <named-content xmlns:xlink="http://www.w3.org/1999/xlink" content-type="dwc:institutional_code" xlink:title="Muséum d'histoire naturelle de Genève" xlink:href="https://scientific-collections.gbif.org/institution/8d572607-d32c-4477-8834-c9dbe76c57f9" xlink:type="simple">MHNG</named-content>; <abbrev xmlns:xlink="http://www.w3.org/1999/xlink" xlink:title="Guido Sabatinelli personal collection, Prévessin, France" xlink:type="simple">GSCG</abbrev> • 1 ♂; Angora [Ankara]; Escherich, 1895; <abbrev xmlns:xlink="http://www.w3.org/1999/xlink" xlink:title="Guido Sabatinelli personal collection, Prévessin, France" xlink:type="simple">GSCG</abbrev>; • 1 ♂, Erzincan; 12.VII.1972; <named-content xmlns:xlink="http://www.w3.org/1999/xlink" content-type="dwc:institutional_code" xlink:title="MNHN - Museum national d'Histoire naturelle" xlink:href="https://scientific-collections.gbif.org/institution/6a6ac6c5-1b8a-48db-91a2-f8661274ff80" xlink:type="simple">MNHN</named-content>; • 3 ♂♂, 2 ♀♀, Turkei; Nigde; Yesilhisar-Camardi; 07.VI.1966; Petrovitz leg.; <named-content xmlns:xlink="http://www.w3.org/1999/xlink" content-type="dwc:institutional_code" xlink:title="MNHN - Museum national d'Histoire naturelle" xlink:href="https://scientific-collections.gbif.org/institution/6a6ac6c5-1b8a-48db-91a2-f8661274ff80" xlink:type="simple">MNHN</named-content>; • 1 ♂, Bimbogha Dagh; Escalera leg.; <named-content xmlns:xlink="http://www.w3.org/1999/xlink" content-type="dwc:institutional_code" xlink:title="MNHN - Museum national d'Histoire naturelle" xlink:href="https://scientific-collections.gbif.org/institution/6a6ac6c5-1b8a-48db-91a2-f8661274ff80" xlink:type="simple">MNHN</named-content>; • 8 ♂♂, 5 ♀♀; Erzincan prov.; <named-content xmlns:xlink="http://www.w3.org/1999/xlink" content-type="dwc:verbatimCoordinates" xlink:type="simple">39°45'N, 40°19'E</named-content>; 1439 m; 7.VII.2018; G. Sabatinelli leg.; <abbrev xmlns:xlink="http://www.w3.org/1999/xlink" xlink:title="Guido Sabatinelli personal collection, Prévessin, France" xlink:type="simple">GSCG</abbrev> • 1♂, 1♀, Anatolien; Gevas; Karabety Pass; VII.1987; Heinz leg.; <abbrev xmlns:xlink="http://www.w3.org/1999/xlink" xlink:title="Guido Sabatinelli personal collection, Prévessin, France" xlink:type="simple">GSCG</abbrev> • 1 ♂; Elazig; 28.VI.1950; 12 ♂♂, 7 ♀♀, Malatya vil.; Karahan gecidi; Kürecik; 1785 m; <named-content xmlns:xlink="http://www.w3.org/1999/xlink" content-type="dwc:verbatimCoordinates" xlink:type="simple">38°29'N, 37°48'E</named-content>; 1785 m; 30.VI.2000; G. Sabatinelli leg.; <abbrev xmlns:xlink="http://www.w3.org/1999/xlink" xlink:title="Guido Sabatinelli personal collection, Prévessin, France" xlink:type="simple">GSCG</abbrev> • 16 ♂♂, 11 ♀♀, Malatya prov.; 50 km N. Darende; 1195 m; <named-content xmlns:xlink="http://www.w3.org/1999/xlink" content-type="dwc:verbatimCoordinates" xlink:type="simple">38°40'N, 37°26'E</named-content>; 29.VI.2000; G. Sabatinelli leg.; <abbrev xmlns:xlink="http://www.w3.org/1999/xlink" xlink:title="Guido Sabatinelli personal collection, Prévessin, France" xlink:type="simple">GSCG</abbrev> • 5 ♂♂, 5 ♀♀; Malatya vil.; Resadiye gec.; VI.2002; Malmusi leg.; <abbrev xmlns:xlink="http://www.w3.org/1999/xlink" xlink:title="Guido Sabatinelli personal collection, Prévessin, France" xlink:type="simple">GSCG</abbrev> • 1♂; Erzincan prov.; Tercan; 1493 m; 7.VII.2018; G. Sabatinelli leg.; <abbrev xmlns:xlink="http://www.w3.org/1999/xlink" xlink:title="Guido Sabatinelli personal collection, Prévessin, France" xlink:type="simple">GSCG</abbrev> • 3 ♂, 2 ♀; Sivas vil.; Gürün; Gökpınar; 1465 m; 29.VI.2000; G. Sabatinelli leg.; <abbrev xmlns:xlink="http://www.w3.org/1999/xlink" xlink:title="Guido Sabatinelli personal collection, Prévessin, France" xlink:type="simple">GSCG</abbrev>) • 1 ♂; Malatya; 4.7.98; Farbiak leg.; <abbrev xmlns:xlink="http://www.w3.org/1999/xlink" content-type="institution" xlink:title="National Museum, Prague, Czech Republic" xlink:type="simple">NMPC</abbrev> • 1 ♂; Sivas; <abbrev xmlns:xlink="http://www.w3.org/1999/xlink" content-type="institution" xlink:title="National Museum, Prague, Czech Republic" xlink:type="simple">NMPC</abbrev> • 1 ♂; Anatolia; <abbrev xmlns:xlink="http://www.w3.org/1999/xlink" content-type="institution" xlink:title="National Museum, Prague, Czech Republic" xlink:type="simple">NMPC</abbrev> • 1 ♀; Asia Minor; <abbrev xmlns:xlink="http://www.w3.org/1999/xlink" content-type="institution" xlink:title="National Museum, Prague, Czech Republic" xlink:type="simple">NMPC</abbrev> • 2 ♂♂; Asia Minor; Reitter leg.; <abbrev xmlns:xlink="http://www.w3.org/1999/xlink" content-type="institution" xlink:title="National Museum, Prague, Czech Republic" xlink:type="simple">NMPC</abbrev> • 3 ♂♂, 2 ♀♀; Anatolia; Korčnsky leg.; <abbrev xmlns:xlink="http://www.w3.org/1999/xlink" content-type="institution" xlink:title="National Museum, Prague, Czech Republic" xlink:type="simple">NMPC</abbrev> • 4 ♂♂, 3 ♀♀; Angora;, V.M. Duchon leg.; <abbrev xmlns:xlink="http://www.w3.org/1999/xlink" content-type="institution" xlink:title="National Museum, Prague, Czech Republic" xlink:type="simple">NMPC</abbrev> • 1 ♂; Angora; Escherich; 1895; <abbrev xmlns:xlink="http://www.w3.org/1999/xlink" content-type="institution" xlink:title="National Museum, Prague, Czech Republic" xlink:type="simple">NMPC</abbrev> • 2 ♂♂,1 ♀; Tuz Golu; J. Hájek leg.; <abbrev xmlns:xlink="http://www.w3.org/1999/xlink" content-type="institution" xlink:title="National Museum, Prague, Czech Republic" xlink:type="simple">NMPC</abbrev> • 1 ♀; Kayseri; Sultanshah; 1200 m;15.VI.62; Guichard &amp; Harvey leg.; NHMUK.</p></tp:treatment-sec><tp:treatment-sec sec-type="Re-description"><title>Re-description.</title><p><bold>Male. <italic>Body</italic></bold> (Figs <xref ref-type="fig" rid="F1">1</xref>, <xref ref-type="fig" rid="F2">7</xref>) rather large and robust, shiny, dark metallic green, sometimes bluish or violet, rarely nearly black with a fine violet reflection. Length: 14.7–16.8 mm, width: 7.2–8.6 mm.</p><fig id="F1" position="float" orientation="portrait"><object-id xmlns:xlink="http://www.w3.org/1999/xlink" content-type="doi" xlink:type="simple">10.3897/zookeys.1269.175618.figures1-6</object-id><object-id xmlns:xlink="http://www.w3.org/1999/xlink" content-type="arpha" xlink:type="simple">25490835-1A16-5219-BAAE-36218380E764</object-id><label>Figures 1–6.</label><caption><p><italic><tp:taxon-name><tp:taxon-name-part taxon-name-part-type="genus" reg="Glaphyrus">Glaphyrus</tp:taxon-name-part></tp:taxon-name></italic> spp., habitus. <bold>1</bold>. <italic><tp:taxon-name><tp:taxon-name-part taxon-name-part-type="genus" reg="Glaphyrus">G.</tp:taxon-name-part> <tp:taxon-name-part taxon-name-part-type="species" reg="festivus">festivus</tp:taxon-name-part></tp:taxon-name></italic> Ménétriés, 1836, Turkey, Ankara; <bold>2, 5</bold>. <italic><tp:taxon-name><tp:taxon-name-part taxon-name-part-type="genus" reg="Glaphyrus">G.</tp:taxon-name-part> <tp:taxon-name-part taxon-name-part-type="species" reg="ciliciensis">ciliciensis</tp:taxon-name-part></tp:taxon-name></italic> sp. nov. (paratypes); <bold>4</bold>. <italic><tp:taxon-name><tp:taxon-name-part taxon-name-part-type="genus" reg="Glaphyrus">G.</tp:taxon-name-part> <tp:taxon-name-part taxon-name-part-type="species" reg="festivus">festivus</tp:taxon-name-part></tp:taxon-name></italic> Ménétriés, 1836 (lectotype); <bold>3, 6</bold>. <italic><tp:taxon-name><tp:taxon-name-part taxon-name-part-type="genus" reg="Glaphyrus">G.</tp:taxon-name-part> <tp:taxon-name-part taxon-name-part-type="species" reg="neglectus">neglectus</tp:taxon-name-part></tp:taxon-name></italic> sp. nov. (holotype and paratype). Males (<bold>1–3</bold>), females (<bold>4–6</bold>).</p></caption><graphic xmlns:xlink="http://www.w3.org/1999/xlink" xlink:href="zookeys-1269-001_article-175618__-g001.jpg" id="oo_1538435.jpg" position="float" orientation="portrait" xlink:type="simple"><uri content-type="original_file" xlink:type="simple">https://binary.pensoft.net/fig/1538435</uri></graphic></fig><fig id="F2" position="float" orientation="portrait"><object-id xmlns:xlink="http://www.w3.org/1999/xlink" content-type="doi" xlink:type="simple">10.3897/zookeys.1269.175618.figures7-9</object-id><object-id xmlns:xlink="http://www.w3.org/1999/xlink" content-type="arpha" xlink:type="simple">E2831E3C-B5C9-5609-88C7-3DF635D8EC0A</object-id><label>Figures 7–9.</label><caption><p><italic><tp:taxon-name><tp:taxon-name-part taxon-name-part-type="genus" reg="Glaphyrus">Glaphyrus</tp:taxon-name-part></tp:taxon-name></italic> spp., males, lateral view. <bold>7</bold>. <italic><tp:taxon-name><tp:taxon-name-part taxon-name-part-type="genus" reg="Glaphyrus">G.</tp:taxon-name-part> <tp:taxon-name-part taxon-name-part-type="species" reg="festivus">festivus</tp:taxon-name-part></tp:taxon-name></italic> Ménétriés, 1836, Turkey, Ankara; <bold>8</bold>. <italic><tp:taxon-name><tp:taxon-name-part taxon-name-part-type="genus" reg="Glaphyrus">G.</tp:taxon-name-part> <tp:taxon-name-part taxon-name-part-type="species" reg="ciliciensis">ciliciensis</tp:taxon-name-part></tp:taxon-name></italic> sp. nov., holotype; <bold>9</bold>. <italic><tp:taxon-name><tp:taxon-name-part taxon-name-part-type="genus" reg="Glaphyrus">G.</tp:taxon-name-part> <tp:taxon-name-part taxon-name-part-type="species" reg="neglectus">neglectus</tp:taxon-name-part></tp:taxon-name></italic> sp. nov., holotype.</p></caption><graphic xmlns:xlink="http://www.w3.org/1999/xlink" xlink:href="zookeys-1269-001_article-175618__-g002.jpg" id="oo_1538436.jpg" position="float" orientation="portrait" xlink:type="simple"><uri content-type="original_file" xlink:type="simple">https://binary.pensoft.net/fig/1538436</uri></graphic></fig><p><bold><italic>Head</italic></bold> (Fig. <xref ref-type="fig" rid="F4">16</xref>). Anterior margin of clypeus with widely rounded protruding anterior angles and a sharp tooth pointing upwards medially. Integument covered with dense, irregular, rough punctures, and sparse, short brownish hairs. Frons with similar punctures, with rather dense and long blackish setae posteriorly. Fronto-clypeal suture somewhat obscured by the sculpture but remains visible. First antennomere large, distinctly incurved, and swollen distally, with dense, long dark hairs and short, thick brownish setae. Second antennomere ~3 × shorter, swollen, with dense dark hairs. Antennomeres 3–7 each have a single short, delicate seta, and the antennal club has a single short oblique seta, shorter than the setae on antennomeres 3–7 (Fig. <xref ref-type="fig" rid="F4">16</xref>). Dorsal margin of mandibles nearly regularly rounded, without a tooth (Fig. <xref ref-type="fig" rid="F8">38</xref>). Last segment of maxillary palps distinctly narrowed distally, with a truncate apex.</p><fig id="F3" position="float" orientation="portrait"><object-id xmlns:xlink="http://www.w3.org/1999/xlink" content-type="doi" xlink:type="simple">10.3897/zookeys.1269.175618.figures10-15</object-id><object-id xmlns:xlink="http://www.w3.org/1999/xlink" content-type="arpha" xlink:type="simple">EE3599F6-1EF5-5E53-A41C-A40239EED1C3</object-id><label>Figures 10–15.</label><caption><p><italic><tp:taxon-name><tp:taxon-name-part taxon-name-part-type="genus" reg="Glaphyrus">Glaphyrus</tp:taxon-name-part></tp:taxon-name></italic> spp., head and pronotum. <bold>10, 11</bold>. <italic><tp:taxon-name><tp:taxon-name-part taxon-name-part-type="genus" reg="Glaphyrus">G.</tp:taxon-name-part> <tp:taxon-name-part taxon-name-part-type="species" reg="festivus">festivus</tp:taxon-name-part></tp:taxon-name></italic> Ménétriés, 1836, Turkey, Ankara, male and female); <bold>12, 13</bold>. <italic><tp:taxon-name><tp:taxon-name-part taxon-name-part-type="genus" reg="Glaphyrus">G.</tp:taxon-name-part> <tp:taxon-name-part taxon-name-part-type="species" reg="ciliciensis">ciliciensis</tp:taxon-name-part></tp:taxon-name></italic> sp. nov. (holotype, male and paratype, female); <bold>14, 15</bold>. <italic><tp:taxon-name><tp:taxon-name-part taxon-name-part-type="genus" reg="Glaphyrus">G.</tp:taxon-name-part> <tp:taxon-name-part taxon-name-part-type="species" reg="neglectus">neglectus</tp:taxon-name-part></tp:taxon-name></italic> sp. nov. (holotype, male and paratype, female).</p></caption><graphic xmlns:xlink="http://www.w3.org/1999/xlink" xlink:href="zookeys-1269-001_article-175618__-g003.jpg" id="oo_1538437.jpg" position="float" orientation="portrait" xlink:type="simple"><uri content-type="original_file" xlink:type="simple">https://binary.pensoft.net/fig/1538437</uri></graphic></fig><fig id="F4" position="float" orientation="portrait"><object-id xmlns:xlink="http://www.w3.org/1999/xlink" content-type="doi" xlink:type="simple">10.3897/zookeys.1269.175618.figures16-21</object-id><object-id xmlns:xlink="http://www.w3.org/1999/xlink" content-type="arpha" xlink:type="simple">26DCFF16-A6DE-5960-BA98-17361A0DF66A</object-id><label>Figures 16–21.</label><caption><p><italic><tp:taxon-name><tp:taxon-name-part taxon-name-part-type="genus" reg="Glaphyrus">Glaphyrus</tp:taxon-name-part></tp:taxon-name></italic> spp., males, details. <bold>16, 17</bold>. <italic><tp:taxon-name><tp:taxon-name-part taxon-name-part-type="genus" reg="Glaphyrus">G.</tp:taxon-name-part> <tp:taxon-name-part taxon-name-part-type="species" reg="festivus">festivus</tp:taxon-name-part></tp:taxon-name></italic> Ménétriés, 1836, Turkey, Ankara; <bold>18, 19</bold>. <italic><tp:taxon-name><tp:taxon-name-part taxon-name-part-type="genus" reg="Glaphyrus">G.</tp:taxon-name-part> <tp:taxon-name-part taxon-name-part-type="species" reg="ciliciensis">ciliciensis</tp:taxon-name-part></tp:taxon-name></italic> sp. nov. (holotype); <bold>20, 21</bold>. <italic><tp:taxon-name><tp:taxon-name-part taxon-name-part-type="genus" reg="Glaphyrus">G.</tp:taxon-name-part> <tp:taxon-name-part taxon-name-part-type="species" reg="neglectus">neglectus</tp:taxon-name-part></tp:taxon-name></italic> (holotype). Head (<bold>16, 18, 20</bold>), pronotum (<bold>17, 19, 21</bold>).</p></caption><graphic xmlns:xlink="http://www.w3.org/1999/xlink" xlink:href="zookeys-1269-001_article-175618__-g004.jpg" id="oo_1538438.jpg" position="float" orientation="portrait" xlink:type="simple"><uri content-type="original_file" xlink:type="simple">https://binary.pensoft.net/fig/1538438</uri></graphic></fig><p><bold><italic>Pronotum</italic></bold> (Figs <xref ref-type="fig" rid="F3">10</xref>, <xref ref-type="fig" rid="F4">17</xref>) rather convex, with sides arcuate, moderately convergent anteriorly, and very finely sinuate and slightly convergent toward obtusely rounded posterior angles. Anterior margin finely bisinuate with sharp angles, featuring a distinctly detached shiny edging. Posterior margin bisinuate with a protruded medial lobe, with shiny edging separated by a distinct deep groove, which is shortly continued forward along the lateral margins. Disc with dense, rough, partly contiguous punctures, though the punctation is somewhat finer than in <italic><tp:taxon-name><tp:taxon-name-part taxon-name-part-type="genus" reg="Glaphyrus">Glaphyrus</tp:taxon-name-part> <tp:taxon-name-part taxon-name-part-type="species" reg="neglectus">neglectus</tp:taxon-name-part></tp:taxon-name></italic> sp. nov., pair of small, roughly triangular, nearly glabrous areas (“mirrors”) larger. Integument without microreticulation, thus appearing rather shiny, covered with dense, dark brownish hairs directed mainly laterally and backwards, without glabrous areas. Anterior angles with a brush of dense, short, thick dark brown setae.</p><p><bold><italic>Scutellum</italic></bold> small, with small, rather single punctures anteriorly, becoming smoother posteriorly.</p><p><bold><italic>Elytra</italic></bold> moderately convex, with sides widely arcuate and apices rounded but slightly angular. The “striped” pattern on the elytra is very faint, with only traces of stripes or single yellowish hairs; a lateral stripe runs from the humeral tubercle, almost reaching the elytral apex. Surface densely punctured medially with rough punctures, while the remaining area with sparse, small, irregular punctures, without microreticulation thus shiny. Integument with sparse long, irregular, twisted longitudinal wrinkles. Lateral margins with a distinct groove, almost completely obscured apically. In lateral view, the lateral margins are distinctly sinuous (Fig. <xref ref-type="fig" rid="F2">7</xref>). Apical edge of elytra slightly convex, without distinct groove, with row of sparse, dark, thick, setae (Fig. <xref ref-type="fig" rid="F8">37</xref>).</p><p><bold><italic>Pygidium and propygidium</italic></bold> surfaces covered with dense, short yellowish setae, completely hiding the small and dense punctate surface.</p><p><bold><italic>Thorax</italic></bold> densely punctate with rough punctures and dense, long, curved hairs. On the prosternum, the hairs are mostly dark brown, sometimes mixed with a few yellowish ones, while on the metasternum, they are predominantly yellowish, with the pubescence medially sparser and shorter, but denser laterally, sometimes hiding the surface.</p><p><bold><italic>Legs</italic></bold>. Protibiae (Fig. <xref ref-type="fig" rid="F5">22</xref>) with three large lateral blunted teeth, the edge proximally is nearly straight, somewhat uneven. The incision between the two distal teeth is narrowly somewhat unevenly arcuate. The dorsal surface has a slightly uneven row of punctures bearing long brown hairs and edged with a rather indistinct groove. The row of punctures reaches approximately the level of the incision between the two distal teeth. Mesotibiae (Figs <xref ref-type="fig" rid="F6">25</xref>, <xref ref-type="fig" rid="F6">28</xref>) outer edge nearly regularly widely arcuate, with fine protrusion near distal 1/3 and with an irregular row of wide, flat, scale-like setae. Dorsal surface with a row of deep punctures bearing short dark hairs, these punctures close proximally, scattered distally, and reaching approximately the level of the distal 2/3 of the tibia. Metafemora (Fig. <xref ref-type="fig" rid="F7">31</xref>) thick, ~ 1.8 × as long as wide, with an irregular row of distinct rasp-shaped punctures along the middle, bearing short brownish setae; proximally and distally, row enlarges into areas with similar punctures, continuing along the anterior and posterior margins of the femur. Between the medial row and the punctate margins, the surface is nearly glabrous, with single small punctures. The large spur of the hind tibia is shorter than the first tarsomere, and the tarsi are rather slender. Trochanter laterally with a narrow tooth (Fig. <xref ref-type="fig" rid="F7">32</xref>).</p><fig id="F5" position="float" orientation="portrait"><object-id xmlns:xlink="http://www.w3.org/1999/xlink" content-type="doi" xlink:type="simple">10.3897/zookeys.1269.175618.figures22-24</object-id><object-id xmlns:xlink="http://www.w3.org/1999/xlink" content-type="arpha" xlink:type="simple">9360965C-15EA-5C13-AC6E-8EDCBA75A519</object-id><label>Figures 22–24.</label><caption><p><italic><tp:taxon-name><tp:taxon-name-part taxon-name-part-type="genus" reg="Glaphyrus">Glaphyrus</tp:taxon-name-part></tp:taxon-name></italic> spp., males, fore tibiae. <bold>22</bold>. <italic><tp:taxon-name><tp:taxon-name-part taxon-name-part-type="genus" reg="Glaphyrus">G.</tp:taxon-name-part> <tp:taxon-name-part taxon-name-part-type="species" reg="festivus">festivus</tp:taxon-name-part></tp:taxon-name></italic> Ménétriés, 1836, Turkey, Ankara; <bold>23</bold>. <italic><tp:taxon-name><tp:taxon-name-part taxon-name-part-type="genus" reg="Glaphyrus">G.</tp:taxon-name-part> <tp:taxon-name-part taxon-name-part-type="species" reg="ciliciensis">ciliciensis</tp:taxon-name-part></tp:taxon-name></italic> sp. nov. (holotype); <bold>24</bold>. <italic><tp:taxon-name><tp:taxon-name-part taxon-name-part-type="genus" reg="Glaphyrus">G.</tp:taxon-name-part> <tp:taxon-name-part taxon-name-part-type="species" reg="neglectus">neglectus</tp:taxon-name-part></tp:taxon-name></italic> sp. nov. (holotype).</p></caption><graphic xmlns:xlink="http://www.w3.org/1999/xlink" xlink:href="zookeys-1269-001_article-175618__-g005.jpg" id="oo_1538439.jpg" position="float" orientation="portrait" xlink:type="simple"><uri content-type="original_file" xlink:type="simple">https://binary.pensoft.net/fig/1538439</uri></graphic></fig><fig id="F6" position="float" orientation="portrait"><object-id xmlns:xlink="http://www.w3.org/1999/xlink" content-type="doi" xlink:type="simple">10.3897/zookeys.1269.175618.figures25-30</object-id><object-id xmlns:xlink="http://www.w3.org/1999/xlink" content-type="arpha" xlink:type="simple">91D4A50C-462B-5716-B256-15C7808800FA</object-id><label>Figures 25–30.</label><caption><p><italic><tp:taxon-name><tp:taxon-name-part taxon-name-part-type="genus" reg="Glaphyrus">Glaphyrus</tp:taxon-name-part></tp:taxon-name></italic> spp., males, mesotibiae. <bold>25, 28</bold>. <italic><tp:taxon-name><tp:taxon-name-part taxon-name-part-type="genus" reg="Glaphyrus">G.</tp:taxon-name-part> <tp:taxon-name-part taxon-name-part-type="species" reg="festivus">festivus</tp:taxon-name-part></tp:taxon-name></italic> Ménétriés, 1836, Turkey, Ankara; <bold>26, 29</bold>. <italic><tp:taxon-name><tp:taxon-name-part taxon-name-part-type="genus" reg="Glaphyrus">G.</tp:taxon-name-part> <tp:taxon-name-part taxon-name-part-type="species" reg="ciliciensis">ciliciensis</tp:taxon-name-part></tp:taxon-name></italic> sp. nov., holotype; <bold>27, 30</bold>. <italic><tp:taxon-name><tp:taxon-name-part taxon-name-part-type="genus" reg="Glaphyrus">G.</tp:taxon-name-part> <tp:taxon-name-part taxon-name-part-type="species" reg="neglectus">neglectus</tp:taxon-name-part></tp:taxon-name></italic> sp. nov., holotype.</p></caption><graphic xmlns:xlink="http://www.w3.org/1999/xlink" xlink:href="zookeys-1269-001_article-175618__-g006.jpg" id="oo_1538440.jpg" position="float" orientation="portrait" xlink:type="simple"><uri content-type="original_file" xlink:type="simple">https://binary.pensoft.net/fig/1538440</uri></graphic></fig><fig id="F7" position="float" orientation="portrait"><object-id xmlns:xlink="http://www.w3.org/1999/xlink" content-type="doi" xlink:type="simple">10.3897/zookeys.1269.175618.figures31-36</object-id><object-id xmlns:xlink="http://www.w3.org/1999/xlink" content-type="arpha" xlink:type="simple">3B4AF912-E357-5988-A750-1A16C4D77FCE</object-id><label>Figures 31–36.</label><caption><p><italic><tp:taxon-name><tp:taxon-name-part taxon-name-part-type="genus" reg="Glaphyrus">Glaphyrus</tp:taxon-name-part></tp:taxon-name></italic> spp., males, details. <bold>31, 32</bold>. <italic><tp:taxon-name><tp:taxon-name-part taxon-name-part-type="genus" reg="Glaphyrus">G.</tp:taxon-name-part> <tp:taxon-name-part taxon-name-part-type="species" reg="festivus">festivus</tp:taxon-name-part></tp:taxon-name></italic> Ménétriés, 1836, Turkey, Ankara; <bold>33, 34</bold>. <italic><tp:taxon-name><tp:taxon-name-part taxon-name-part-type="genus" reg="Glaphyrus">G.</tp:taxon-name-part> <tp:taxon-name-part taxon-name-part-type="species" reg="ciliciensis">ciliciensis</tp:taxon-name-part></tp:taxon-name></italic> sp. nov., holotype; <bold>35, 36</bold>. <italic><tp:taxon-name><tp:taxon-name-part taxon-name-part-type="genus" reg="Glaphyrus">G.</tp:taxon-name-part> <tp:taxon-name-part taxon-name-part-type="species" reg="neglectus">neglectus</tp:taxon-name-part></tp:taxon-name></italic> sp. nov., holotype. Hind femora (<bold>31, 33, 35</bold>), trochanters (<bold>32, 34, 36</bold>).</p></caption><graphic xmlns:xlink="http://www.w3.org/1999/xlink" xlink:href="zookeys-1269-001_article-175618__-g007.jpg" id="oo_1538441.jpg" position="float" orientation="portrait" xlink:type="simple"><uri content-type="original_file" xlink:type="simple">https://binary.pensoft.net/fig/1538441</uri></graphic></fig><p><bold><italic>Abdomen</italic></bold> integument with rather small and superficial punctures and long yellowish hairs that somewhat obscure the integument. Fifth ventrite with a distinctly elevated glabrous, hairless callosity, behind which is a row of thin, short, erect hairs situated adjacent to a rather wide, also glabrous and hairless, slightly convex stripe separating the callosity from the posterior margin of the ventrite.</p><p><bold><italic>Aedeagus</italic></bold> paramere as shown in Fig. <xref ref-type="fig" rid="F9">44</xref>, and endophallus as shown in Fig. <xref ref-type="fig" rid="F9">45</xref>.</p><fig id="F8" position="float" orientation="portrait"><object-id xmlns:xlink="http://www.w3.org/1999/xlink" content-type="doi" xlink:type="simple">10.3897/zookeys.1269.175618.figures37-43</object-id><object-id xmlns:xlink="http://www.w3.org/1999/xlink" content-type="arpha" xlink:type="simple">482282D3-CB90-5CE9-806B-5BBA9ED97678</object-id><label>Figures 37–43.</label><caption><p><italic><tp:taxon-name><tp:taxon-name-part taxon-name-part-type="genus" reg="Glaphyrus">Glaphyrus</tp:taxon-name-part></tp:taxon-name></italic> spp., males, details. <bold>37, 38</bold>. <tp:taxon-name><tp:taxon-name-part taxon-name-part-type="genus" reg="Glaphyrus">G.</tp:taxon-name-part> <tp:taxon-name-part taxon-name-part-type="species" reg="festivus">festivus</tp:taxon-name-part></tp:taxon-name> Ménétriés, 1836, Turkey Ankara; <bold>39, 40</bold>. <italic><tp:taxon-name><tp:taxon-name-part taxon-name-part-type="genus" reg="Glaphyrus">G.</tp:taxon-name-part> <tp:taxon-name-part taxon-name-part-type="species" reg="ciliciensis">ciliciensis</tp:taxon-name-part></tp:taxon-name></italic> sp, nov., holotype; <bold>41, 42</bold>. <tp:taxon-name><tp:taxon-name-part taxon-name-part-type="genus" reg="Glaphyrus">G.</tp:taxon-name-part> <tp:taxon-name-part taxon-name-part-type="species" reg="neglectus">neglectus</tp:taxon-name-part></tp:taxon-name> sp. Nov., holotype; <bold>43</bold>. <italic><tp:taxon-name><tp:taxon-name-part taxon-name-part-type="genus" reg="Glaphyrus">G.</tp:taxon-name-part> <tp:taxon-name-part taxon-name-part-type="species" reg="micans">micans</tp:taxon-name-part></tp:taxon-name></italic> (Faldermann, 1835), Armenia. Elytral apex (<bold>37, 39, 41</bold>), left mandible (<bold>38, 40, 42, 43</bold>).</p></caption><graphic xmlns:xlink="http://www.w3.org/1999/xlink" xlink:href="zookeys-1269-001_article-175618__-g008.jpg" id="oo_1538442.jpg" position="float" orientation="portrait" xlink:type="simple"><uri content-type="original_file" xlink:type="simple">https://binary.pensoft.net/fig/1538442</uri></graphic></fig><fig id="F9" position="float" orientation="portrait"><object-id xmlns:xlink="http://www.w3.org/1999/xlink" content-type="doi" xlink:type="simple">10.3897/zookeys.1269.175618.figures44-49</object-id><object-id xmlns:xlink="http://www.w3.org/1999/xlink" content-type="arpha" xlink:type="simple">D03D5C9A-AC33-58B9-9949-AEF8FE19C54A</object-id><label>Figures 44–49.</label><caption><p><italic><tp:taxon-name><tp:taxon-name-part taxon-name-part-type="genus" reg="Glaphyrus">Glaphyrus</tp:taxon-name-part></tp:taxon-name></italic> spp., male genitalia. <bold>44, 45</bold>. <italic><tp:taxon-name><tp:taxon-name-part taxon-name-part-type="genus" reg="Glaphyrus">G.</tp:taxon-name-part> <tp:taxon-name-part taxon-name-part-type="species" reg="festivus">festivus</tp:taxon-name-part></tp:taxon-name></italic> Ménétriés, 1836, Turkey, Ankara; <bold>46, 47</bold>. <italic><tp:taxon-name><tp:taxon-name-part taxon-name-part-type="genus" reg="Glaphyrus">G.</tp:taxon-name-part> <tp:taxon-name-part taxon-name-part-type="species" reg="ciliciensis">ciliciensis</tp:taxon-name-part></tp:taxon-name></italic> sp. nov., paratype; <bold>48, 49</bold>. <italic><tp:taxon-name><tp:taxon-name-part taxon-name-part-type="genus" reg="Glaphyrus">G.</tp:taxon-name-part> <tp:taxon-name-part taxon-name-part-type="species" reg="neglectus">neglectus</tp:taxon-name-part></tp:taxon-name></italic> sp. nov., paratype; paramere (<bold>44, 46, 48</bold>), endophallus (<bold>45, 47, 49</bold>).</p></caption><graphic xmlns:xlink="http://www.w3.org/1999/xlink" xlink:href="zookeys-1269-001_article-175618__-g009.jpg" id="oo_1538443.jpg" position="float" orientation="portrait" xlink:type="simple"><uri content-type="original_file" xlink:type="simple">https://binary.pensoft.net/fig/1538443</uri></graphic></fig><fig id="F10" position="float" orientation="portrait"><object-id xmlns:xlink="http://www.w3.org/1999/xlink" content-type="doi" xlink:type="simple">10.3897/zookeys.1269.175618.figures50-55</object-id><object-id xmlns:xlink="http://www.w3.org/1999/xlink" content-type="arpha" xlink:type="simple">90AAE447-C27B-5F73-8FA5-D6F3C5261D08</object-id><label>Figures 50–55.</label><caption><p><italic><tp:taxon-name><tp:taxon-name-part taxon-name-part-type="genus" reg="Glaphyrus">Glaphyrus</tp:taxon-name-part></tp:taxon-name></italic> spp. <bold>50, 51</bold>. <italic><tp:taxon-name><tp:taxon-name-part taxon-name-part-type="genus" reg="Glaphyrus">G.</tp:taxon-name-part> <tp:taxon-name-part taxon-name-part-type="species" reg="neglectus">neglectus</tp:taxon-name-part></tp:taxon-name></italic> sp. nov., Armenia, Hatsavan; <bold>52, 53</bold>. <italic><tp:taxon-name><tp:taxon-name-part taxon-name-part-type="genus" reg="Glaphyrus">G.</tp:taxon-name-part> <tp:taxon-name-part taxon-name-part-type="species" reg="ciliciensis">ciliciensis</tp:taxon-name-part></tp:taxon-name></italic> sp. nov., Karaman; <bold>54, 55</bold>. <italic><tp:taxon-name><tp:taxon-name-part taxon-name-part-type="genus" reg="Glaphyrus">G.</tp:taxon-name-part> <tp:taxon-name-part taxon-name-part-type="species" reg="festivus">festivus</tp:taxon-name-part></tp:taxon-name></italic>, Ménétriés, 1836, Malatia. Habitat (<bold>50, 52, 54</bold>), feeding beetles (<bold>52, 53, 55</bold>).</p></caption><graphic xmlns:xlink="http://www.w3.org/1999/xlink" xlink:href="zookeys-1269-001_article-175618__-g010.jpg" id="oo_1538444.jpg" position="float" orientation="portrait" xlink:type="simple"><uri content-type="original_file" xlink:type="simple">https://binary.pensoft.net/fig/1538444</uri></graphic></fig><p><bold>Female</bold>. Body (Fig. <xref ref-type="fig" rid="F1">4</xref>) on average somewhat smaller than in males, length 13.5–15.0 mm, width 6.7–7.8 mm. Punctuation of pronotum somewhat denser but finer than in male, posterior “mirrors” somewhat smaller. Traces of striped elytral pattern visible in posterior portion of elytra. Hind legs shorter than in males, femora not enlarged.</p></tp:treatment-sec><tp:treatment-sec sec-type="Type locality"><title>Type locality.</title><p>In the original description of <italic><tp:taxon-name><tp:taxon-name-part taxon-name-part-type="genus" reg="Glaphyrus">G.</tp:taxon-name-part> <tp:taxon-name-part taxon-name-part-type="species" reg="festivus">festivus</tp:taxon-name-part></tp:taxon-name></italic> the locality is stated as “environs de Constantinople” [= Istanbul]. Only one specimen of the species labelled “Constantinople” was found among more than 600 examined. It can be assumed that the old populations of this species are extinct.</p></tp:treatment-sec><tp:treatment-sec sec-type="Distribution"><title>Distribution.</title><p>The species, as here defined, was found in most of north-western, central, and south-eastern Turkey, with records from the provinces of Ankara, Malatya, Sivas, Kayseri, and Erzincan, and from Istanbul (see map in Fig. <xref ref-type="fig" rid="F11">56</xref>).</p><fig id="F11" position="float" orientation="portrait"><object-id xmlns:xlink="http://www.w3.org/1999/xlink" content-type="doi" xlink:type="simple">10.3897/zookeys.1269.175618.figure56</object-id><object-id xmlns:xlink="http://www.w3.org/1999/xlink" content-type="arpha" xlink:type="simple">262D6672-2CAC-59CF-8AAF-82F02867C543</object-id><label>Figure 56.</label><caption><p>Distribution map of <italic><tp:taxon-name><tp:taxon-name-part taxon-name-part-type="genus" reg="Glaphyrus">Glaphyrus</tp:taxon-name-part></tp:taxon-name></italic> species (map basis: <ext-link xmlns:xlink="http://www.w3.org/1999/xlink" xlink:href="https://nakarte.me/#m=6/35.84453/47.57080&amp;l=T" ext-link-type="uri" xlink:type="simple">https://nakarte.me/#m=6/35.84453/47.57080&amp;l=T</ext-link>).</p></caption><graphic xmlns:xlink="http://www.w3.org/1999/xlink" xlink:href="zookeys-1269-001_article-175618__-g011.jpg" id="oo_1538445.jpg" position="float" orientation="portrait" xlink:type="simple"><uri content-type="original_file" xlink:type="simple">https://binary.pensoft.net/fig/1538445</uri></graphic></fig></tp:treatment-sec><tp:treatment-sec sec-type="Remarks"><title>Remarks.</title><p>Edouard Ménétriés was the first curator of entomological collections of the Zoological Museum of the Academy of Sciences (now <abbrev xmlns:xlink="http://www.w3.org/1999/xlink" content-type="institution" xlink:title="Zoological Institute RAS (St Petersburg, Russia)" xlink:type="simple">ZIN</abbrev>). In 1830s, the Academy acquired a collection of insects from Wiedemann, who spent many years in Turkey. Ménétriés examined this material and published a note with short Latin diagnoses of a number of new species including <italic><tp:taxon-name><tp:taxon-name-part taxon-name-part-type="genus" reg="Glaphyrus">Glaphyrus</tp:taxon-name-part> <tp:taxon-name-part taxon-name-part-type="species" reg="festivus">festivus</tp:taxon-name-part></tp:taxon-name></italic> among five scarab beetles species (<xref ref-type="bibr" rid="B13">Ménétriés 1836</xref>). From the diagnosis of <italic><tp:taxon-name><tp:taxon-name-part taxon-name-part-type="genus" reg="Glaphyrus">G.</tp:taxon-name-part> <tp:taxon-name-part taxon-name-part-type="species" reg="festivus">festivus</tp:taxon-name-part></tp:taxon-name></italic>, it is unclear how many specimens Ménétriés did examine or their sex. However, the indication of the colour variation (“viridi- aut violaceo-aereus”) suggests that at least two specimens with different hues were examined. In a latter work (<xref ref-type="bibr" rid="B14">Ménétriés 1839</xref>), he repeated the Latin diagnosis of the species and supplemented it with an expanded French description, size range, and a colour illustration, but did not provide any specimen-specific information. In the <abbrev xmlns:xlink="http://www.w3.org/1999/xlink" content-type="institution" xlink:title="Zoological Institute RAS (St Petersburg, Russia)" xlink:type="simple">ZIN</abbrev> collection, there is a series of specimens near the drawer bottom labelled with Ménétriés’ handwriting “festivus Mén”. Of these, there are five specimens bearing small labels with 4-digit numbers, a number from 1 to 5, and additional data “Turcia”, “Asia Minor”, “Erivan”, or “Ms. Ararat”. These labels were placed by August Morawitz, who became the curator after Ménétriés had retired. There are no records found explaining what the 4-digt numbers mean exactly, but apparently it was the first attempt to reorganize and catalogue the collection by Morawitz and the 4-digit number correspond to a species and the number after a hyphen to a specimen in a series. As Ménétriés did not mention any other regions except for Turkey, it is most probable that the description <italic><tp:taxon-name><tp:taxon-name-part taxon-name-part-type="genus" reg="Glaphyrus">G.</tp:taxon-name-part> <tp:taxon-name-part taxon-name-part-type="species" reg="festivus">festivus</tp:taxon-name-part></tp:taxon-name></italic> was based the specimen (Fig. <xref ref-type="fig" rid="F1">4</xref>) which now bears the label “Turcia 5241 - 2”. Also, this specimen was mounted with expanded legs, which is characteristic for early insect collection preparations targeted for public display. Considering that the specimen agrees with Ménétriés’ original description, in size range and locality data, we believe that this specimen should be considered the syntype.</p><p>Considering the revealed complexity of the taxonomic structure of the species formerly referred to as <italic><tp:taxon-name><tp:taxon-name-part taxon-name-part-type="genus" reg="Glaphyrus">Glaphyrus</tp:taxon-name-part> <tp:taxon-name-part taxon-name-part-type="species" reg="festivus">festivus</tp:taxon-name-part></tp:taxon-name></italic> Ménétriés, 1836, we deemed it necessary to clarify the application of the Ménétriés’ name by designating a lectotype. As the lectotype, we designate a female specimen (Fig. <xref ref-type="fig" rid="F1">4</xref>), which was most probably that illustrated by <xref ref-type="bibr" rid="B14">Ménétriés (1839</xref>: tab. I, fig. 8).</p><p>After the description of <italic><tp:taxon-name><tp:taxon-name-part taxon-name-part-type="genus" reg="Glaphyrus">Glaphyrus</tp:taxon-name-part> <tp:taxon-name-part taxon-name-part-type="species" reg="festivus">festivus</tp:taxon-name-part></tp:taxon-name></italic>, subsequent authors attributed specimens collected from regions such as “Asia Minor,” “Transcaucasia,” “Russian Armenia,” “Kurdistan,” and others to Ménétriés’ species. In particular, the detailed description of <italic><tp:taxon-name><tp:taxon-name-part taxon-name-part-type="genus" reg="Glaphyrus">G.</tp:taxon-name-part> <tp:taxon-name-part taxon-name-part-type="species" reg="festivus">festivus</tp:taxon-name-part></tp:taxon-name></italic> by <xref ref-type="bibr" rid="B12">Medvedev (1960)</xref> was most likely based on specimens of <italic><tp:taxon-name><tp:taxon-name-part taxon-name-part-type="genus" reg="Glaphyrus">G.</tp:taxon-name-part> <tp:taxon-name-part taxon-name-part-type="species" reg="neglectus">neglectus</tp:taxon-name-part></tp:taxon-name></italic> sp. nov. Additionally, Medvedev’s distribution did not even mention west Turkey, from where <italic><tp:taxon-name><tp:taxon-name-part taxon-name-part-type="genus" reg="Glaphyrus">G.</tp:taxon-name-part> <tp:taxon-name-part taxon-name-part-type="species" reg="festivus">festivus</tp:taxon-name-part></tp:taxon-name></italic> was originally described. <xref ref-type="bibr" rid="B1">Baraud (1992)</xref> inexplicably listed “Arménie (Erivan)” as the type locality for <italic><tp:taxon-name><tp:taxon-name-part taxon-name-part-type="genus" reg="Glaphyrus">G.</tp:taxon-name-part> <tp:taxon-name-part taxon-name-part-type="species" reg="festivus">festivus</tp:taxon-name-part></tp:taxon-name></italic>; in fact, all records of <italic><tp:taxon-name><tp:taxon-name-part taxon-name-part-type="genus" reg="Glaphyrus">G.</tp:taxon-name-part> <tp:taxon-name-part taxon-name-part-type="species" reg="festivus">festivus</tp:taxon-name-part></tp:taxon-name></italic> from Transcaucasia, as well as from northeastern Turkey and northwestern Iran, most likely refer to the newly described <italic><tp:taxon-name><tp:taxon-name-part taxon-name-part-type="genus" reg="Glaphyrus">G.</tp:taxon-name-part> <tp:taxon-name-part taxon-name-part-type="species" reg="neglectus">neglectus</tp:taxon-name-part></tp:taxon-name></italic> sp. nov.</p></tp:treatment-sec><tp:treatment-sec sec-type="Biological notes"><title>Biological notes.</title><p>The species inhabits dry steppes and semi-deserts and readily occupies ruderal habitats such as abandoned arable lands and overgrazed slopes, often overgrown with thorny <tp:taxon-name><tp:taxon-name-part taxon-name-part-type="family" reg="Asteraceae">Asteraceae</tp:taxon-name-part></tp:taxon-name> (e.g., <italic><tp:taxon-name><tp:taxon-name-part taxon-name-part-type="genus" reg="Onopordum">Onopordum</tp:taxon-name-part> <tp:taxon-name-part taxon-name-part-type="species" reg="acanthium">acanthium</tp:taxon-name-part></tp:taxon-name></italic>, <tp:taxon-name><tp:taxon-name-part taxon-name-part-type="genus" reg="Onopordum">Onopordum</tp:taxon-name-part> <tp:taxon-name-part taxon-name-part-type="uncertainty-rank">cf.</tp:taxon-name-part> <tp:taxon-name-part taxon-name-part-type="species" reg="armenum">armenum</tp:taxon-name-part></tp:taxon-name>, <italic><tp:taxon-name><tp:taxon-name-part taxon-name-part-type="genus" reg="Tragopogon">Tragopogon</tp:taxon-name-part></tp:taxon-name></italic> sp., <italic><tp:taxon-name><tp:taxon-name-part taxon-name-part-type="genus" reg="Carduus">Carduus</tp:taxon-name-part> <tp:taxon-name-part taxon-name-part-type="species" reg="nutans">nutans</tp:taxon-name-part></tp:taxon-name></italic>), where it feeds by burying itself in their inflorescences. The beetles are active from late June to mid-July (Figs <xref ref-type="fig" rid="F10">54</xref>, <xref ref-type="fig" rid="F10">55</xref>).</p></tp:treatment-sec><tp:treatment-sec sec-type="Variability"><title>Variability.</title><p>Most specimens of this species are entirely greenish with a reddish, purplish, or bluish sheen, occasionally exhibiting a darker blue or violet hue. In some rare specimens, the elytra are reddish-brown and a fully black form is extremely rare. The elytra feature distinct longitudinal stripes of short whitish hairs. Discriminatory characters with related species are provided in Table <xref ref-type="table" rid="T1">1</xref>.</p></tp:treatment-sec><tp:treatment-sec><!--Section generated to contain objects referenced in tp:taxon-treatment.--><table-wrap id="T1" position="float" orientation="portrait"><label>Table 1.</label><caption><p>Summary of diagnostic characters between the species of the <italic><tp:taxon-name><tp:taxon-name-part taxon-name-part-type="genus" reg="Glaphyrus">Glaphyrus</tp:taxon-name-part> <tp:taxon-name-part taxon-name-part-type="species" reg="festivus">festivus</tp:taxon-name-part></tp:taxon-name></italic> complex.</p></caption><table><tbody><tr><th rowspan="1" colspan="1">Species</th><th rowspan="2" colspan="1">
                  <italic>
                    <tp:taxon-name><tp:taxon-name-part taxon-name-part-type="genus" reg="Glaphyrus">Glaphyrus</tp:taxon-name-part> <tp:taxon-name-part taxon-name-part-type="species" reg="festivus">festivus</tp:taxon-name-part></tp:taxon-name>
                  </italic>
                </th><th rowspan="2" colspan="1"><italic><tp:taxon-name><tp:taxon-name-part taxon-name-part-type="genus" reg="Glaphyrus">Glaphyrus</tp:taxon-name-part> <tp:taxon-name-part taxon-name-part-type="species" reg="ciliciensis">ciliciensis</tp:taxon-name-part></tp:taxon-name></italic> sp. nov.</th><th rowspan="2" colspan="1"><italic><tp:taxon-name><tp:taxon-name-part taxon-name-part-type="genus" reg="Glaphyrus">Glaphyrus</tp:taxon-name-part> <tp:taxon-name-part taxon-name-part-type="species" reg="neglectus">neglectus</tp:taxon-name-part></tp:taxon-name></italic> sp. nov.</th></tr><tr><th rowspan="1" colspan="1">Characters</th></tr><tr><td rowspan="1" colspan="1">Integument colouration</td><td rowspan="1" colspan="1">Green, violet, blue with blue or greenish shine, rarely nearly black with violet tint</td><td rowspan="1" colspan="1">Green, violet, blue with blue or greenish shine, rarely black</td><td rowspan="1" colspan="1">Black, rarely with very indistinct violet, cobalt-blue of greenish tint</td></tr><tr><td rowspan="1" colspan="1">Elytral stripes of short whitish-yellowish hairs</td><td rowspan="1" colspan="1">Only traces in male, slightly visible apically in female</td><td rowspan="1" colspan="1">Only traces in male, slightly visible apically in female</td><td rowspan="1" colspan="1">Clearly visible in both sexes, more developed in female</td></tr><tr><td rowspan="1" colspan="1">Pronotal lateral margin</td><td rowspan="1" colspan="1">Very slightly sinuate in basal 1/2 (Fig. <xref ref-type="fig" rid="F4">17</xref>)</td><td rowspan="1" colspan="1">Regularly arcuate (Fig. <xref ref-type="fig" rid="F4">19</xref>)</td><td rowspan="1" colspan="1">Straight in basal 2/3 (Fig. <xref ref-type="fig" rid="F4">21</xref>)</td></tr><tr><td rowspan="1" colspan="1">Pronotal punctuation</td><td rowspan="1" colspan="1">Rough and dense, basal “mirrors” relatively large (Fig. <xref ref-type="fig" rid="F4">17</xref>)</td><td rowspan="1" colspan="1">Fine and scattered, basal mirrors relatively large (Fig. <xref ref-type="fig" rid="F4">19</xref>)</td><td rowspan="1" colspan="1">Rough and dense, basal mirrors relatively small (Fig. <xref ref-type="fig" rid="F4">21</xref>)</td></tr><tr><td rowspan="1" colspan="1">Pronotal pubescence</td><td rowspan="1" colspan="1">Relatively long and sparse</td><td rowspan="1" colspan="1">Relatively short and dense</td><td rowspan="1" colspan="1">Relatively short and dense</td></tr><tr><td rowspan="1" colspan="1">Elytral sides in lateral view</td><td rowspan="1" colspan="1">Distinctly sinuate (Fig. <xref ref-type="fig" rid="F2">7</xref>)</td><td rowspan="1" colspan="1">Moderately sinuate (Fig. <xref ref-type="fig" rid="F2">8</xref>)</td><td rowspan="1" colspan="1">Very slightly sinuate (Fig. <xref ref-type="fig" rid="F2">9</xref>)</td></tr><tr><td rowspan="1" colspan="1">Apical edge of elytra</td><td rowspan="1" colspan="1">Slightly convex, without distinct groove, with row of sparse, dark, thick, setae (Fig. <xref ref-type="fig" rid="F8">37</xref>)</td><td rowspan="1" colspan="1">Flattened, without distinct groove, with row of sparse dark, thick, setae (Fig. <xref ref-type="fig" rid="F8">39</xref>)</td><td rowspan="1" colspan="1">With a clear groove separating convex edge, with row of dense, dark, thick, setae (Fig. <xref ref-type="fig" rid="F8">41</xref>)</td></tr><tr><td rowspan="1" colspan="1">Hind femora in male</td><td rowspan="1" colspan="1">Relatively thick (Fig. <xref ref-type="fig" rid="F7">31</xref>)</td><td rowspan="1" colspan="1">Relatively narrow (Fig. <xref ref-type="fig" rid="F7">33</xref>)</td><td rowspan="1" colspan="1">Relatively tick (Fig. <xref ref-type="fig" rid="F7">35</xref>)</td></tr><tr><td rowspan="1" colspan="1">Mesotibia in male</td><td rowspan="1" colspan="1">With row of punctures dorsally bearing short setae reaching ~ 2/3 of tibia length (Fig. <xref ref-type="fig" rid="F6">25</xref>)</td><td rowspan="1" colspan="1">With row of punctures dorsally bearing short setae reaching ~ 3/5 of tibia length (Fig. <xref ref-type="fig" rid="F6">26</xref>)</td><td rowspan="1" colspan="1">With row of punctures dorsally bearing short setae reaching ~ 3/4 of tibia length (Fig. <xref ref-type="fig" rid="F6">27</xref>)</td></tr><tr><td rowspan="1" colspan="1">Paramere</td><td rowspan="1" colspan="1">Intermediate width (Fig. <xref ref-type="fig" rid="F9">44</xref>)</td><td rowspan="1" colspan="1">Narrow (Fig. <xref ref-type="fig" rid="F9">46</xref>)</td><td rowspan="1" colspan="1">Wide (Fig. <xref ref-type="fig" rid="F9">48</xref>)</td></tr><tr><td rowspan="1" colspan="1">Endophallus</td><td rowspan="1" colspan="1">Fig. <xref ref-type="fig" rid="F9">45</xref></td><td rowspan="1" colspan="1">Fig. <xref ref-type="fig" rid="F9">47</xref></td><td rowspan="1" colspan="1">Fig. <xref ref-type="fig" rid="F9">49</xref></td></tr></tbody></table></table-wrap></tp:treatment-sec><ref-list><ref id="B13"><mixed-citation xmlns:xlink="http://www.w3.org/1999/xlink" xlink:type="simple">Ménétriés E (1836) Insectes nouveaux de la Turquie. Bulletin Scientifique. Academie Jmperiale des Sciences de Saint-Petersbourg 1: 149–151. <ext-link xlink:href="https://archive.org/details/bulletinscientif01pete/page/149/mode/1up" ext-link-type="uri" xlink:type="simple">https://archive.org/details/bulletinscientif01pete/page/149/mode/1up</ext-link></mixed-citation></ref><ref id="B21"><mixed-citation xmlns:xlink="http://www.w3.org/1999/xlink" xlink:type="simple">von Harold E (1869) Die Arten der Gattung <italic><tp:taxon-name><tp:taxon-name-part taxon-name-part-type="genus">Glaphyrus</tp:taxon-name-part></tp:taxon-name></italic> Latr. Berliner Entomologische Zeitschrift 13: 425–445. <ext-link xlink:href="https://www.zobodat.at/pdf/Deutsche-Ent-Zeitschrift_13_0425-0445.pdf" ext-link-type="uri" xlink:type="simple">https://www.zobodat.at/pdf/Deutsche-Ent-Zeitschrift_13_0425-0445.pdf</ext-link></mixed-citation></ref><ref id="B2"><mixed-citation xmlns:xlink="http://www.w3.org/1999/xlink" xlink:type="simple">Champenois A (1903) Synopsis du genre <italic><tp:taxon-name><tp:taxon-name-part taxon-name-part-type="genus">Glaphyrus</tp:taxon-name-part></tp:taxon-name></italic>. L’Abeille. Journal d’Entomologie 30: 137–151. <ext-link xlink:href="https://www.biodiversitylibrary.org/item/183283" ext-link-type="uri" xlink:type="simple">https://www.biodiversitylibrary.org/item/183283</ext-link></mixed-citation></ref><ref id="B20"><mixed-citation xmlns:xlink="http://www.w3.org/1999/xlink" xlink:type="simple">Reitter E (1903) Bestimmungs-Tabelle der <tp:taxon-name><tp:taxon-name-part taxon-name-part-type="genus">Melolonthidae</tp:taxon-name-part></tp:taxon-name> aus der europäischen fauna und angrenzenden ländern, enthaltend die gruppen der <tp:taxon-name><tp:taxon-name-part taxon-name-part-type="tribe">Rutelini</tp:taxon-name-part></tp:taxon-name>, <tp:taxon-name><tp:taxon-name-part taxon-name-part-type="genus">Hoplini</tp:taxon-name-part></tp:taxon-name> und <tp:taxon-name><tp:taxon-name-part taxon-name-part-type="tribe">Glaphyrini</tp:taxon-name-part></tp:taxon-name> (Schluss). Verhandlungen des Naturforschenden Vereins in Brünn 41[1902]: 28–158. <ext-link xlink:href="https://www.zobodat.at/publikation_articles.php?id=209373" ext-link-type="uri" xlink:type="simple">https://www.zobodat.at/publikation_articles.php?id=209373</ext-link></mixed-citation></ref><ref id="B1"><mixed-citation xmlns:xlink="http://www.w3.org/1999/xlink" xlink:type="simple">Baraud J (1992) Coléoptères <tp:taxon-name><tp:taxon-name-part taxon-name-part-type="superfamily">Scarabaeoidea</tp:taxon-name-part></tp:taxon-name> d’Europe. Faune de France 78. Féderation Française des Sociétés de Sciences Naturelles, Paris, 856 pp. <ext-link xlink:href="https://www.scribd.com/document/514359705/78-BARAUD-Coleopteres-Scarabaeoidea-d-Europe-1992" ext-link-type="uri" xlink:type="simple">https://www.scribd.com/document/514359705/78-BARAUD-Coleopteres-Scarabaeoidea-d-Europe-1992</ext-link></mixed-citation></ref><ref id="B15"><mixed-citation xmlns:xlink="http://www.w3.org/1999/xlink" xlink:type="simple">Nikodým M, Bezděk A (2006) <tp:taxon-name><tp:taxon-name-part taxon-name-part-type="genus">Glaphyridae</tp:taxon-name-part></tp:taxon-name>. In: Löbl I, Smetana A (Eds) Catalogue of Palaearctic <tp:taxon-name><tp:taxon-name-part taxon-name-part-type="order">Coleoptera</tp:taxon-name-part></tp:taxon-name>. Vol. 3. <tp:taxon-name><tp:taxon-name-part taxon-name-part-type="superfamily">Scarabaeoidea</tp:taxon-name-part></tp:taxon-name> – <tp:taxon-name><tp:taxon-name-part taxon-name-part-type="superfamily">Scirtoidea</tp:taxon-name-part></tp:taxon-name> – <tp:taxon-name><tp:taxon-name-part taxon-name-part-type="superfamily">Dascilloidea</tp:taxon-name-part></tp:taxon-name> – <tp:taxon-name><tp:taxon-name-part taxon-name-part-type="superfamily">Buprestoidea</tp:taxon-name-part></tp:taxon-name> – <tp:taxon-name><tp:taxon-name-part taxon-name-part-type="superfamily">Byrroidea</tp:taxon-name-part></tp:taxon-name>. Apollo Books, Stenstrup, 97–103.</mixed-citation></ref><ref id="B17"><mixed-citation xmlns:xlink="http://www.w3.org/1999/xlink" xlink:type="simple">Nikodým M, Keith D (2007) A contribution to knowledge of the genus <italic><tp:taxon-name><tp:taxon-name-part taxon-name-part-type="genus">Glaphyrus</tp:taxon-name-part></tp:taxon-name></italic> Latreille, 1807. Animma.x, 20: 1–20. <ext-link xlink:href="https://www.academia.edu/6511522/Editorial_Board_2007_A_contribution_to_knowledge_of_the_genus_G_aphyrus_Latreille_1807_Coleoptera_Scarabaeoidea_Glaphyridae" ext-link-type="uri" xlink:type="simple">https://www.academia.edu/6511522/Editorial_Board_2007_A_contribution_to_knowledge_of_the_genus_G_aphyrus_Latreille_1807_Coleoptera_Scarabaeoidea_Glaphyridae</ext-link></mixed-citation></ref><ref id="B16"><mixed-citation xmlns:xlink="http://www.w3.org/1999/xlink" xlink:type="simple">Nikodým M, Bezděk A (2016) <tp:taxon-name><tp:taxon-name-part taxon-name-part-type="genus">Glaphyridae</tp:taxon-name-part></tp:taxon-name>. In: Löbl I, Löbl D (Eds) Catalogue of Palaearctic <tp:taxon-name><tp:taxon-name-part taxon-name-part-type="order">Coleoptera</tp:taxon-name-part></tp:taxon-name> Vol. 3. <tp:taxon-name><tp:taxon-name-part taxon-name-part-type="superfamily">Scarabaeoidea</tp:taxon-name-part></tp:taxon-name> – <tp:taxon-name><tp:taxon-name-part taxon-name-part-type="superfamily">Scirtoidea</tp:taxon-name-part></tp:taxon-name> – <tp:taxon-name><tp:taxon-name-part taxon-name-part-type="superfamily">Dascilloidea</tp:taxon-name-part></tp:taxon-name> – <tp:taxon-name><tp:taxon-name-part taxon-name-part-type="superfamily">Buprestoidea</tp:taxon-name-part></tp:taxon-name> – <tp:taxon-name><tp:taxon-name-part taxon-name-part-type="superfamily">Byrroidea</tp:taxon-name-part></tp:taxon-name>. Revised and Updated Edition. Brill, Leiden, Boston, 87–97.</mixed-citation></ref><ref id="B19"><mixed-citation xmlns:xlink="http://www.w3.org/1999/xlink" xlink:type="simple">Polat A, Yildirim E, Uliana M (2017) A contribution to the knowledge of the <tp:taxon-name><tp:taxon-name-part taxon-name-part-type="genus">Glaphyridae</tp:taxon-name-part></tp:taxon-name> and <tp:taxon-name><tp:taxon-name-part taxon-name-part-type="subfamily">Cetoniinae</tp:taxon-name-part></tp:taxon-name> (<tp:taxon-name><tp:taxon-name-part taxon-name-part-type="family">Scarabaeidae</tp:taxon-name-part></tp:taxon-name>) (<tp:taxon-name><tp:taxon-name-part taxon-name-part-type="order">Coleoptera</tp:taxon-name-part></tp:taxon-name>: <tp:taxon-name><tp:taxon-name-part taxon-name-part-type="superfamily">Scarabaeoidea</tp:taxon-name-part></tp:taxon-name>) fauna of Turkey. Linzer Biologische Beiträge 49(2): 1505–1522. <ext-link xlink:href="https://www.zobodat.at/pdf/LBB_0049_2_1505-1522.pdf" ext-link-type="uri" xlink:type="simple">https://www.zobodat.at/pdf/LBB_0049_2_1505-1522.pdf</ext-link></mixed-citation></ref><ref id="B14"><mixed-citation xmlns:xlink="http://www.w3.org/1999/xlink" xlink:type="simple">Ménétriés E (1839) Catalogue d’insectes recueillis entre Constantinople et le Balkan. Memoires de Vacademie Imperiale des Sciences de Saint-Petersbourg. Sixieme Serie. Sciences Mathematiques, Physiques et Naturelles 5(3) [1838]: 1–52 [2 pls.] <ext-link xlink:href="https://www.biodiversitylibrary.org/item/92413#page/15/mode/1up" ext-link-type="uri" xlink:type="simple">https://www.biodiversitylibrary.org/item/92413#page/15/mode/1up</ext-link></mixed-citation></ref><ref id="B12"><mixed-citation xmlns:xlink="http://www.w3.org/1999/xlink" xlink:type="simple">Medvedev SI (1960) Plastinchatousye (<tp:taxon-name><tp:taxon-name-part taxon-name-part-type="family">Scarabaeidae</tp:taxon-name-part></tp:taxon-name>), podsem. <tp:taxon-name><tp:taxon-name-part taxon-name-part-type="subfamily">Euchirinae</tp:taxon-name-part></tp:taxon-name>, <tp:taxon-name><tp:taxon-name-part taxon-name-part-type="subfamily">Dynastinae</tp:taxon-name-part></tp:taxon-name>, <tp:taxon-name><tp:taxon-name-part taxon-name-part-type="subfamily">Glaphyrinae</tp:taxon-name-part></tp:taxon-name>, <tp:taxon-name><tp:taxon-name-part taxon-name-part-type="subfamily">Trichiinae</tp:taxon-name-part></tp:taxon-name>, Fauna SSSR, Zhestkokrylye, tom 10, vyp. 4. Izdatelstvo Akademii Nauk SSSR, Moskva, Leningrad, 398 pp. [In Russian] <ext-link xlink:href="https://www.zin.ru/Animalia/Coleoptera/pdf/fauna_ussr_x-4.pdf" ext-link-type="uri" xlink:type="simple">https://www.zin.ru/Animalia/Coleoptera/pdf/fauna_ussr_x-4.pdf</ext-link></mixed-citation></ref></ref-list></tp:taxon-treatment>
