# Supplementary material for: Glaphyrus festivus Ménétriés, 1836 and related species in Turkey and Armenia (Coleoptera, Glaphyridae)
Source: Zookeys. 2026 Feb 13;1269:1–24. doi: 10.3897/zookeys.1269.175618 (PMC12924056; doi:10.3897/zookeys.1269.175618)
Supplement: XML Treatment for Glaphyrus (Glaphyrus) ciliciensis [file zookeys.1269.175618-treatment2.xml]

<!DOCTYPE tp:taxon-treatment
  PUBLIC "-//TaxonX//DTD Taxonomic Treatment Publishing DTD v0 20100105//EN" "tax-treatment-NSO.dtd">
<tp:taxon-treatment xmlns:tp="http://www.plazi.org/taxpub"><tp:treatment-meta><kwd-group><label>Taxon classification</label><kwd>
                <named-content content-type="kingdom">Animalia</named-content>
              </kwd><kwd>
                <named-content content-type="order">Coleoptera</named-content>
              </kwd><kwd>
                <named-content content-type="family">Glaphyridae</named-content>
              </kwd></kwd-group><mixed-citation publication-type="journal"><person-group><name><surname>Ghrejyan</surname><given-names>T.</given-names></name><name><surname>Kalashian</surname><given-names>M.</given-names></name><name><surname>Sabatinelli</surname><given-names>G.</given-names></name><name><surname>Frolov</surname><given-names>A.</given-names></name></person-group><article-title><italic><tp:taxon-name><tp:taxon-name-part taxon-name-part-type="genus" reg="Glaphyrus">Glaphyrus</tp:taxon-name-part> <tp:taxon-name-part taxon-name-part-type="species" reg="festivus">festivus</tp:taxon-name-part></tp:taxon-name></italic> Ménétriés, 1836 and related species in Turkey and Armenia (<tp:taxon-name><tp:taxon-name-part taxon-name-part-type="order" reg="Coleoptera">Coleoptera</tp:taxon-name-part></tp:taxon-name>, <tp:taxon-name><tp:taxon-name-part taxon-name-part-type="genus" reg="Glaphyridae">Glaphyridae</tp:taxon-name-part></tp:taxon-name>)</article-title><source>Zookeys</source><day>13</day><month>02</month><year>2026</year><volume>1269</volume><fpage>1</fpage><lpage>24</lpage><pub-id pub-id-type="doi">10.3897/zookeys.1269.175618</pub-id></mixed-citation></tp:treatment-meta><tp:nomenclature><tp:taxon-name><object-id xmlns:xlink="http://www.w3.org/1999/xlink" content-type="arpha" xlink:type="simple">25297B4B-A5C3-573A-8AD7-57FF9B1B33AE</object-id>
                    		<tp:taxon-name-part taxon-name-part-type="genus" reg="Glaphyrus">Glaphyrus</tp:taxon-name-part> (<tp:taxon-name-part taxon-name-part-type="subgenus" reg="Glaphyrus">Glaphyrus</tp:taxon-name-part>) <tp:taxon-name-part taxon-name-part-type="species" reg="ciliciensis">ciliciensis</tp:taxon-name-part>
                    	
                    		<object-id xmlns:xlink="http://www.w3.org/1999/xlink" content-type="zoobank" xlink:type="simple">https://zoobank.org/5F01E0BF-C837-4EB4-A4EB-317263419BD4</object-id>
                    	</tp:taxon-name><tp:taxon-authority>Ghrejan, Kalashian &amp; Sabatinelli</tp:taxon-authority><tp:taxon-status xmlns:xlink="http://www.w3.org/1999/xlink" xlink:type="simple">sp. nov.</tp:taxon-status><xref ref-type="fig" rid="F1">Figs 2</xref><xref ref-type="fig" rid="F1">, 5</xref><xref ref-type="fig" rid="F2">, 8</xref><xref ref-type="fig" rid="F3">, 12</xref><xref ref-type="fig" rid="F3">, 13</xref><xref ref-type="fig" rid="F4">, 18</xref><xref ref-type="fig" rid="F4">, 19</xref><xref ref-type="fig" rid="F5">, 23</xref><xref ref-type="fig" rid="F6">, 26</xref><xref ref-type="fig" rid="F6">, 29</xref><xref ref-type="fig" rid="F7">, 33</xref><xref ref-type="fig" rid="F7">, 34</xref><xref ref-type="fig" rid="F8">, 39</xref><xref ref-type="fig" rid="F8">, 40</xref><xref ref-type="fig" rid="F9">, 46</xref><xref ref-type="fig" rid="F9">, 47</xref><xref ref-type="fig" rid="F10">, 52</xref><xref ref-type="fig" rid="F10">, 53</xref><tp:nomenclature-citation-list><tp:nomenclature-citation><tp:taxon-name><tp:taxon-name-part taxon-name-part-type="genus" reg="Glaphyrus">Glaphyrus</tp:taxon-name-part> <tp:taxon-name-part taxon-name-part-type="species" reg="festivus">festivus</tp:taxon-name-part></tp:taxon-name><comment> Ménétriés, 1836: <xref ref-type="bibr" rid="B21">Harold 1869</xref>: 434 (pars); <xref ref-type="bibr" rid="B2">Champenois 1903</xref>: 139, 146 (pars); <xref ref-type="bibr" rid="B20">Reitter 1903</xref>: 128 (pars); <xref ref-type="bibr" rid="B23">Zaitzev 1923</xref>: 107, 114 (pars); <xref ref-type="bibr" rid="B1">Baraud 1992</xref>: 405, 407 (pars); <xref ref-type="bibr" rid="B15">Nikodým and Bezděk 2006</xref>: 100 (pars); <xref ref-type="bibr" rid="B17">Nikodym and Keith 2007</xref>: 3 (pars); <xref ref-type="bibr" rid="B16">Nikodým and Bezděk 2016</xref>: 95 (pars); <xref ref-type="bibr" rid="B19">Polat A. et al. 2017</xref>: 1509 (pars); <xref ref-type="bibr" rid="B4">Ghahari and Nikodým 2018</xref>: 1184 (pars).</comment></tp:nomenclature-citation></tp:nomenclature-citation-list></tp:nomenclature><tp:treatment-sec sec-type="Type material"><title>Type material.</title><p><bold><italic>Holotype</italic>. Turkey</bold> • ♂; Vil[ayet] Karaman; [10 km S Karaman]; Lale; <named-content xmlns:xlink="http://www.w3.org/1999/xlink" content-type="dwc:verbatimCoordinates" xlink:type="simple">37°02'N, 33°16E</named-content>; 1375 m; 11.VI.2016, G. Sabatinelli leg.; <named-content xmlns:xlink="http://www.w3.org/1999/xlink" content-type="dwc:institutional_code" xlink:title="Muséum d'histoire naturelle de Genève" xlink:href="https://scientific-collections.gbif.org/institution/8d572607-d32c-4477-8834-c9dbe76c57f9" xlink:type="simple">MHNG</named-content>. <bold><italic>Paratypes</italic>. Turkey</bold> • 12 ♂♂, 3 ♀♀RKEY eses; 4 allotype ♀, same data as for holotype; <abbrev xmlns:xlink="http://www.w3.org/1999/xlink" xlink:title="Guido Sabatinelli personal collection, Prévessin, France" xlink:type="simple">GSCG</abbrev> • 6 ♂♂, 2 ♀♀; Vil[ayet] Karaman; 1125 m; 7 km South Karaman; <named-content xmlns:xlink="http://www.w3.org/1999/xlink" content-type="dwc:verbatimCoordinates" xlink:type="simple">37°06'N, 33°14'E</named-content>; 13.VI.2013; G. Sabatinelli leg.; <abbrev xmlns:xlink="http://www.w3.org/1999/xlink" xlink:title="Guido Sabatinelli personal collection, Prévessin, France" xlink:type="simple">GSCG</abbrev> • 4 ♂♂, 2 ♀♀, Karaman; Hamzazindani; 15.VI.2015; O. Kochak leg.; <abbrev xmlns:xlink="http://www.w3.org/1999/xlink" xlink:title="Guido Sabatinelli personal collection, Prévessin, France" xlink:type="simple">GSCG</abbrev> • 1 ♂, 2 ♀♀; Vil[ayet] Karaman; 1110 m; Pinarbasi; <named-content xmlns:xlink="http://www.w3.org/1999/xlink" content-type="dwc:verbatimCoordinates" xlink:type="simple">37°07'N, 33°06'E</named-content>; 11.VI.2013; G. Sabatinelli leg.; <abbrev xmlns:xlink="http://www.w3.org/1999/xlink" xlink:title="Guido Sabatinelli personal collection, Prévessin, France" xlink:type="simple">GSCG</abbrev> • 2 ♂♂, 1 ♀; Vil[ayet] Konya; 10 km S Konya; 1030 m; <named-content xmlns:xlink="http://www.w3.org/1999/xlink" content-type="dwc:verbatimCoordinates" xlink:type="simple">38°00'N, 33°57'E</named-content>; 10.VI.2016; G. Sabatinelli leg.; <abbrev xmlns:xlink="http://www.w3.org/1999/xlink" xlink:title="Guido Sabatinelli personal collection, Prévessin, France" xlink:type="simple">GSCG</abbrev> • 1 ♂; Mut Yolum; 24.VI.2015; O. Kocak leg.; <abbrev xmlns:xlink="http://www.w3.org/1999/xlink" xlink:title="Guido Sabatinelli personal collection, Prévessin, France" xlink:type="simple">GSCG</abbrev> • 1 ♂; Cilicia; Taurus; Zw. Bor und Ciftehan; 8.VI.1966; <abbrev xmlns:xlink="http://www.w3.org/1999/xlink" xlink:title="Guido Sabatinelli personal collection, Prévessin, France" xlink:type="simple">GSCG</abbrev> • 2 ♂♂; Nigde; Taspinar, 10.VI.1966; <abbrev xmlns:xlink="http://www.w3.org/1999/xlink" xlink:title="Guido Sabatinelli personal collection, Prévessin, France" xlink:type="simple">GSCG</abbrev> • 1 ♀; Karaman; Gokge koyu; 5.VI.2016; O. Kochak leg.; <abbrev xmlns:xlink="http://www.w3.org/1999/xlink" xlink:title="Guido Sabatinelli personal collection, Prévessin, France" xlink:type="simple">GSCG</abbrev> • 1 ♀ Karaman; Karadag; May 2011; <abbrev xmlns:xlink="http://www.w3.org/1999/xlink" xlink:title="Guido Sabatinelli personal collection, Prévessin, France" xlink:type="simple">GSCG</abbrev> • 1 ♂, Aksaray; 06.VI.1991; G. Minet leg.; <named-content xmlns:xlink="http://www.w3.org/1999/xlink" content-type="dwc:institutional_code" xlink:title="MNHN - Museum national d'Histoire naturelle" xlink:href="https://scientific-collections.gbif.org/institution/6a6ac6c5-1b8a-48db-91a2-f8661274ff80" xlink:type="simple">MNHN</named-content> • 3 ♂♂ eKaraman; Derekoy; 17.VI.2015; O. Kochak leg.; <abbrev xmlns:xlink="http://www.w3.org/1999/xlink" xlink:title="Guido Sabatinelli personal collection, Prévessin, France" xlink:type="simple">GSCG</abbrev>; • 1 ♂, 2 ♀♀, Konya; <named-content xmlns:xlink="http://www.w3.org/1999/xlink" content-type="dwc:institutional_code" xlink:title="MNHN - Museum national d'Histoire naturelle" xlink:href="https://scientific-collections.gbif.org/institution/6a6ac6c5-1b8a-48db-91a2-f8661274ff80" xlink:type="simple">MNHN</named-content>; • 1 ♂; Tuz Golu; Jiří Hájek leg.; <abbrev xmlns:xlink="http://www.w3.org/1999/xlink" content-type="institution" xlink:title="National Museum, Prague, Czech Republic" xlink:type="simple">NMPC</abbrev>; <abbrev xmlns:xlink="http://www.w3.org/1999/xlink" xlink:title="Guido Sabatinelli personal collection, Prévessin, France" xlink:type="simple">GSCG</abbrev> • 1 ♂; Klein Asien; Konia; H. Holzchut; <abbrev xmlns:xlink="http://www.w3.org/1999/xlink" content-type="institution" xlink:title="National Museum, Prague, Czech Republic" xlink:type="simple">NMPC</abbrev> • 1 ♂; 20 km NNE Konya; Konya National Park; 18.VI.2009; M. Kalashian leg. <abbrev xmlns:xlink="http://www.w3.org/1999/xlink" xlink:title="Mark Kalashian research collection, Yerevan, Armenia" xlink:type="simple">MKCY</abbrev> • 2♂♂; Gaybi b.[is] Eregli Asia minor; Petrovitz-Ressl leg.; <abbrev xmlns:xlink="http://www.w3.org/1999/xlink" xlink:title="Milan Nikodým personal collection, Roztoky u Praha, Czech Republic" xlink:type="simple">MNCP</abbrev>.</p></tp:treatment-sec><tp:treatment-sec sec-type="Description"><title>Description.</title><p><bold>Male. <italic>Body</italic></bold> (Fig. <xref ref-type="fig" rid="F1">2</xref>) rather large and robust, shiny, dark metallic green, sometimes bluish or violet, rarely nearly black with a fine violet reflection. Length: 14.6–16.9 mm (holotype 15.8), width: 7.1–8.5 mm (holotype 7.7 mm).</p><p><bold><italic>Head</italic></bold> (Fig. <xref ref-type="fig" rid="F4">18</xref>). Anterior margin of clypeus with widely rounded protruding anterior angles and a sharp tooth pointing upwards medially. Integument covered with dense, irregular, rough punctures, and sparse, short, brownish hairs. Frons with similar punctuation, with rather dense and long blackish setae posteriorly. Fronto-clypeal suture somewhat obscured by the sculpture but remains visible. First antennomere large, distinctly incurved, and swollen distally, with dense and long dark hairs and short, thick brownish setae. Second antennomere ~3 × shorter, swollen, with dense dark hairs. Antennomeres 3–7 each have a single short, delicate seta, and the antennal club has a single short oblique seta, shorter than the setae on antennomeres 3–7 (Fig. <xref ref-type="fig" rid="F4">18</xref>). Dorsal margin of mandibles nearly regularly rounded, without a tooth (Fig. <xref ref-type="fig" rid="F8">40</xref>). Last segment of maxillary palps distinctly narrowed distally, with a truncate apex.</p><p><bold><italic>Pronotum</italic></bold> (Figs <xref ref-type="fig" rid="F3">12</xref>, <xref ref-type="fig" rid="F4">19</xref>) rather convex, with sides arcuate, moderately convergent anteriorly, and slightly convergent toward obtusely rounded posterior angles. Anterior margin finely bisinuate with sharp angles, featuring a distinctly detached shiny edging. Posterior margin bisinuate with a protruded medial lobe, with shiny edging separated by a distinct deep groove, which is shortly continued forward along the lateral margins. Disc with dense, rough, partly contiguous punctures, though the punctuation is somewhat finer than in <italic><tp:taxon-name><tp:taxon-name-part taxon-name-part-type="genus" reg="Glaphyrus">Glaphyrus</tp:taxon-name-part> <tp:taxon-name-part taxon-name-part-type="species" reg="neglectus">neglectus</tp:taxon-name-part></tp:taxon-name></italic> sp. nov., and the basal “mirrors” larger. Integuments without microreticulation, thus appearing rather shiny, covered with dense dark brownish hairs directed mainly laterally and backwards, without glabrous areas. Anterior angles with a brush of dense, short, thick dark brown setae.</p><p><bold><italic>Scutellum</italic></bold> small, with small, rather single punctures anteriorly, becoming smoother towards the posterior.</p><p><bold><italic>Elytra</italic></bold> moderately convex, with sides widely arcuate and apices rounded but slightly angular. The “striped” pattern on the elytra is very faint, with only traces of stripes or single yellowish hairs; a lateral stripe runs from the humeral tubercle, almost reaching the elytral apex. Surface densely punctured medially with rough punctures, while the remaining area with sparse, small, irregular punctures, without microreticulation thus shiny. Integuments with sparse long, irregular, twisted longitudinal wrinkles. Lateral margins with a distinct groove, almost completely obscured apically (Fig. <xref ref-type="fig" rid="F8">39</xref>). In lateral view, the lateral margins are moderately sinuous (Fig. <xref ref-type="fig" rid="F2">8</xref>). Apical edge of elytra flattened, without distinct groove, with row of sparse dark, thick, setae (Fig. <xref ref-type="fig" rid="F8">39</xref>).</p><p><bold><italic>Pygidium and propygidium</italic></bold> surfaces covered with dense, short yellowish setae, completely hiding the small and dense punctuate surface.</p><p><bold><italic>Thorax</italic></bold> densely punctate with rough punctures and dense, long, curved hairs. On the prosternum, the hairs are mostly dark brown, sometimes mixed with a few yellowish ones, while on the metasternum, they are predominantly yellowish with the pubescence medially sparser and shorter, but denser laterally, sometimes hiding the surface.</p><p><bold><italic>Legs</italic></bold>. Protibiae (Fig. <xref ref-type="fig" rid="F5">23</xref>) with three large lateral teeth, the edge is nearly straight proximally, somewhat uneven. The incision between the two distal teeth is narrowly arcuate. The dorsal surface has a slightly uneven row of punctures bearing long brown hairs and edged with a distinct groove. The row of punctures reaches approximately the level of the incision between the two distal teeth. Mesotibiae (Figs <xref ref-type="fig" rid="F6">26</xref>, <xref ref-type="fig" rid="F6">29</xref>) outer edge nearly regularly widely arcuate, with nearly indistinct protrusion near distal 1/3 and with an irregular row of wide, flat scale-like setae long the outer margin. Dorsal surface with a row of deep punctures bearing short dark hairs, these punctures are close proximally, scattered distally and reaching approximately the level of the distal 2/3 of the tibia. Metafemora (Fig. <xref ref-type="fig" rid="F7">33</xref>) slightly slenderer than in other sibling species, ~1.95 × as long as wide, with an indistinct row of distinct rasp-shaped punctures along the middle, bearing short whitish setae that are longer than in <italic><tp:taxon-name><tp:taxon-name-part taxon-name-part-type="genus" reg="Glaphyrus">G.</tp:taxon-name-part> <tp:taxon-name-part taxon-name-part-type="species" reg="neglectus">neglectus</tp:taxon-name-part></tp:taxon-name></italic> sp. nov.; proximally and distally, this row enlarges into areas with similar punctures, continuing along the anterior and posterior margins of the femur. Between the medial row and the punctate margins, the surface is nearly glabrous, with single small punctures. The large spur of the hind tibia is shorter than the first tarsomere, and the tarsi are rather slender. Trochanter laterally with a narrow tooth (Fig. <xref ref-type="fig" rid="F7">34</xref>).</p><p><bold><italic>Abdomen</italic></bold> integuments with rather small and superficial punctures and long yellowish hairs that somewhat obscure the integument. Fifth ventrite with a distinctly elevated, glabrous, hairless callosity, behind which is present a row of thin, short, erect hairs situated adjacent to a rather wide, also glabrous and hairless, slightly convex stripe separating the callosity from the posterior margin of the ventrite.</p><p><bold><italic>Aedeagus</italic></bold> paramere as shown in Fig. <xref ref-type="fig" rid="F9">46</xref>, and endophallus as shown in Fig. <xref ref-type="fig" rid="F9">47</xref>.</p><p><bold>Female</bold> body (Fig. <xref ref-type="fig" rid="F1">5</xref>) in average somewhat smaller than in males, length 13.5–15.0 mm, width 6.7–7.8 mm. Punctuation of pronotum sparse and fine, posterior “mirrors” nearly equal is in male (Fig. <xref ref-type="fig" rid="F3">15</xref>). Traces of striped elytral pattern scarcely visible in posterior portion of elytra. Hind legs shorter than in males, femora not enlarged.</p></tp:treatment-sec><tp:treatment-sec sec-type="Variability"><title>Variability.</title><p>Most of specimens dorsally present more or less bright blue colour, rarely green, sometimes with bluish reflection, sometimes bicolored, with green pronotum and blueish-green elytra or blue pronotum and violet elytra.</p></tp:treatment-sec><tp:treatment-sec sec-type="Differential diagnosis"><title>Differential diagnosis.</title><p>Discriminatory characters with sibling species are provided in Table <xref ref-type="table" rid="T1">1</xref>.</p></tp:treatment-sec><tp:treatment-sec sec-type="Type locality"><title>Type locality.</title><p>Turkey, Karaman province, Lale, 10 km south of Karaman.</p></tp:treatment-sec><tp:treatment-sec sec-type="Distribution"><title>Distribution.</title><p>The species has a limited distribution in southern Turkey; it is presently known from the Konya and Karaman provinces (see map in Fig. <xref ref-type="fig" rid="F8">43</xref>). The reports of <italic><tp:taxon-name><tp:taxon-name-part taxon-name-part-type="genus" reg="Glaphyrus">G.</tp:taxon-name-part> <tp:taxon-name-part taxon-name-part-type="species" reg="festivus">festivus</tp:taxon-name-part></tp:taxon-name></italic> from Adana Province (<xref ref-type="bibr" rid="B19">Polat et al. 2017</xref>) may actually refer to this new species.</p></tp:treatment-sec><tp:treatment-sec sec-type="Biological remarks"><title>Biological remarks.</title><p><italic><tp:taxon-name><tp:taxon-name-part taxon-name-part-type="genus" reg="Glaphyrus">Glaphyrus</tp:taxon-name-part> <tp:taxon-name-part taxon-name-part-type="species" reg="ciliciensis">ciliciensis</tp:taxon-name-part></tp:taxon-name></italic> sp. nov. inhabits open landscapes in the foothills, primarily dry steppes, as well as ruderal biotopes such as abandoned fields and overgrazed areas overgrown with thorny <tp:taxon-name><tp:taxon-name-part taxon-name-part-type="family" reg="Asteraceae">Asteraceae</tp:taxon-name-part></tp:taxon-name> (Fig. <xref ref-type="fig" rid="F10">52</xref>). The beetles observed (GS) flying in May, with peak activity occurring from mid-June to the end of June, feeding and mating on blooming <italic><tp:taxon-name><tp:taxon-name-part taxon-name-part-type="genus" reg="Onopordum">Onopordum</tp:taxon-name-part></tp:taxon-name></italic> sp. (section <italic><tp:taxon-name><tp:taxon-name-part taxon-name-part-type="genus" reg="Erecta">Erecta</tp:taxon-name-part></tp:taxon-name></italic>) (Fig. <xref ref-type="fig" rid="F10">53</xref>).</p></tp:treatment-sec><tp:treatment-sec sec-type="Etymology"><title>Etymology.</title><p>The species is named after the ancient region of Cilicia, which is located in an area roughly corresponding to the range of the new species.</p></tp:treatment-sec><tp:treatment-sec><!--Section generated to contain objects referenced in tp:taxon-treatment.--><fig id="F1" position="float" orientation="portrait"><object-id xmlns:xlink="http://www.w3.org/1999/xlink" content-type="doi" xlink:type="simple">10.3897/zookeys.1269.175618.figures1-6</object-id><object-id xmlns:xlink="http://www.w3.org/1999/xlink" content-type="arpha" xlink:type="simple">25490835-1A16-5219-BAAE-36218380E764</object-id><label>Figures 1–6.</label><caption><p><italic><tp:taxon-name><tp:taxon-name-part taxon-name-part-type="genus" reg="Glaphyrus">Glaphyrus</tp:taxon-name-part></tp:taxon-name></italic> spp., habitus. <bold>1</bold>. <italic><tp:taxon-name><tp:taxon-name-part taxon-name-part-type="genus" reg="Glaphyrus">G.</tp:taxon-name-part> <tp:taxon-name-part taxon-name-part-type="species" reg="festivus">festivus</tp:taxon-name-part></tp:taxon-name></italic> Ménétriés, 1836, Turkey, Ankara; <bold>2, 5</bold>. <italic><tp:taxon-name><tp:taxon-name-part taxon-name-part-type="genus" reg="Glaphyrus">G.</tp:taxon-name-part> <tp:taxon-name-part taxon-name-part-type="species" reg="ciliciensis">ciliciensis</tp:taxon-name-part></tp:taxon-name></italic> sp. nov. (paratypes); <bold>4</bold>. <italic><tp:taxon-name><tp:taxon-name-part taxon-name-part-type="genus" reg="Glaphyrus">G.</tp:taxon-name-part> <tp:taxon-name-part taxon-name-part-type="species" reg="festivus">festivus</tp:taxon-name-part></tp:taxon-name></italic> Ménétriés, 1836 (lectotype); <bold>3, 6</bold>. <italic><tp:taxon-name><tp:taxon-name-part taxon-name-part-type="genus" reg="Glaphyrus">G.</tp:taxon-name-part> <tp:taxon-name-part taxon-name-part-type="species" reg="neglectus">neglectus</tp:taxon-name-part></tp:taxon-name></italic> sp. nov. (holotype and paratype). Males (<bold>1–3</bold>), females (<bold>4–6</bold>).</p></caption><graphic xmlns:xlink="http://www.w3.org/1999/xlink" xlink:href="zookeys-1269-001_article-175618__-g001.jpg" id="oo_1538435.jpg" position="float" orientation="portrait" xlink:type="simple"><uri content-type="original_file" xlink:type="simple">https://binary.pensoft.net/fig/1538435</uri></graphic></fig><fig id="F2" position="float" orientation="portrait"><object-id xmlns:xlink="http://www.w3.org/1999/xlink" content-type="doi" xlink:type="simple">10.3897/zookeys.1269.175618.figures7-9</object-id><object-id xmlns:xlink="http://www.w3.org/1999/xlink" content-type="arpha" xlink:type="simple">E2831E3C-B5C9-5609-88C7-3DF635D8EC0A</object-id><label>Figures 7–9.</label><caption><p><italic><tp:taxon-name><tp:taxon-name-part taxon-name-part-type="genus" reg="Glaphyrus">Glaphyrus</tp:taxon-name-part></tp:taxon-name></italic> spp., males, lateral view. <bold>7</bold>. <italic><tp:taxon-name><tp:taxon-name-part taxon-name-part-type="genus" reg="Glaphyrus">G.</tp:taxon-name-part> <tp:taxon-name-part taxon-name-part-type="species" reg="festivus">festivus</tp:taxon-name-part></tp:taxon-name></italic> Ménétriés, 1836, Turkey, Ankara; <bold>8</bold>. <italic><tp:taxon-name><tp:taxon-name-part taxon-name-part-type="genus" reg="Glaphyrus">G.</tp:taxon-name-part> <tp:taxon-name-part taxon-name-part-type="species" reg="ciliciensis">ciliciensis</tp:taxon-name-part></tp:taxon-name></italic> sp. nov., holotype; <bold>9</bold>. <italic><tp:taxon-name><tp:taxon-name-part taxon-name-part-type="genus" reg="Glaphyrus">G.</tp:taxon-name-part> <tp:taxon-name-part taxon-name-part-type="species" reg="neglectus">neglectus</tp:taxon-name-part></tp:taxon-name></italic> sp. nov., holotype.</p></caption><graphic xmlns:xlink="http://www.w3.org/1999/xlink" xlink:href="zookeys-1269-001_article-175618__-g002.jpg" id="oo_1538436.jpg" position="float" orientation="portrait" xlink:type="simple"><uri content-type="original_file" xlink:type="simple">https://binary.pensoft.net/fig/1538436</uri></graphic></fig><fig id="F3" position="float" orientation="portrait"><object-id xmlns:xlink="http://www.w3.org/1999/xlink" content-type="doi" xlink:type="simple">10.3897/zookeys.1269.175618.figures10-15</object-id><object-id xmlns:xlink="http://www.w3.org/1999/xlink" content-type="arpha" xlink:type="simple">EE3599F6-1EF5-5E53-A41C-A40239EED1C3</object-id><label>Figures 10–15.</label><caption><p><italic><tp:taxon-name><tp:taxon-name-part taxon-name-part-type="genus" reg="Glaphyrus">Glaphyrus</tp:taxon-name-part></tp:taxon-name></italic> spp., head and pronotum. <bold>10, 11</bold>. <italic><tp:taxon-name><tp:taxon-name-part taxon-name-part-type="genus" reg="Glaphyrus">G.</tp:taxon-name-part> <tp:taxon-name-part taxon-name-part-type="species" reg="festivus">festivus</tp:taxon-name-part></tp:taxon-name></italic> Ménétriés, 1836, Turkey, Ankara, male and female); <bold>12, 13</bold>. <italic><tp:taxon-name><tp:taxon-name-part taxon-name-part-type="genus" reg="Glaphyrus">G.</tp:taxon-name-part> <tp:taxon-name-part taxon-name-part-type="species" reg="ciliciensis">ciliciensis</tp:taxon-name-part></tp:taxon-name></italic> sp. nov. (holotype, male and paratype, female); <bold>14, 15</bold>. <italic><tp:taxon-name><tp:taxon-name-part taxon-name-part-type="genus" reg="Glaphyrus">G.</tp:taxon-name-part> <tp:taxon-name-part taxon-name-part-type="species" reg="neglectus">neglectus</tp:taxon-name-part></tp:taxon-name></italic> sp. nov. (holotype, male and paratype, female).</p></caption><graphic xmlns:xlink="http://www.w3.org/1999/xlink" xlink:href="zookeys-1269-001_article-175618__-g003.jpg" id="oo_1538437.jpg" position="float" orientation="portrait" xlink:type="simple"><uri content-type="original_file" xlink:type="simple">https://binary.pensoft.net/fig/1538437</uri></graphic></fig><fig id="F4" position="float" orientation="portrait"><object-id xmlns:xlink="http://www.w3.org/1999/xlink" content-type="doi" xlink:type="simple">10.3897/zookeys.1269.175618.figures16-21</object-id><object-id xmlns:xlink="http://www.w3.org/1999/xlink" content-type="arpha" xlink:type="simple">26DCFF16-A6DE-5960-BA98-17361A0DF66A</object-id><label>Figures 16–21.</label><caption><p><italic><tp:taxon-name><tp:taxon-name-part taxon-name-part-type="genus" reg="Glaphyrus">Glaphyrus</tp:taxon-name-part></tp:taxon-name></italic> spp., males, details. <bold>16, 17</bold>. <italic><tp:taxon-name><tp:taxon-name-part taxon-name-part-type="genus" reg="Glaphyrus">G.</tp:taxon-name-part> <tp:taxon-name-part taxon-name-part-type="species" reg="festivus">festivus</tp:taxon-name-part></tp:taxon-name></italic> Ménétriés, 1836, Turkey, Ankara; <bold>18, 19</bold>. <italic><tp:taxon-name><tp:taxon-name-part taxon-name-part-type="genus" reg="Glaphyrus">G.</tp:taxon-name-part> <tp:taxon-name-part taxon-name-part-type="species" reg="ciliciensis">ciliciensis</tp:taxon-name-part></tp:taxon-name></italic> sp. nov. (holotype); <bold>20, 21</bold>. <italic><tp:taxon-name><tp:taxon-name-part taxon-name-part-type="genus" reg="Glaphyrus">G.</tp:taxon-name-part> <tp:taxon-name-part taxon-name-part-type="species" reg="neglectus">neglectus</tp:taxon-name-part></tp:taxon-name></italic> (holotype). Head (<bold>16, 18, 20</bold>), pronotum (<bold>17, 19, 21</bold>).</p></caption><graphic xmlns:xlink="http://www.w3.org/1999/xlink" xlink:href="zookeys-1269-001_article-175618__-g004.jpg" id="oo_1538438.jpg" position="float" orientation="portrait" xlink:type="simple"><uri content-type="original_file" xlink:type="simple">https://binary.pensoft.net/fig/1538438</uri></graphic></fig><fig id="F5" position="float" orientation="portrait"><object-id xmlns:xlink="http://www.w3.org/1999/xlink" content-type="doi" xlink:type="simple">10.3897/zookeys.1269.175618.figures22-24</object-id><object-id xmlns:xlink="http://www.w3.org/1999/xlink" content-type="arpha" xlink:type="simple">9360965C-15EA-5C13-AC6E-8EDCBA75A519</object-id><label>Figures 22–24.</label><caption><p><italic><tp:taxon-name><tp:taxon-name-part taxon-name-part-type="genus" reg="Glaphyrus">Glaphyrus</tp:taxon-name-part></tp:taxon-name></italic> spp., males, fore tibiae. <bold>22</bold>. <italic><tp:taxon-name><tp:taxon-name-part taxon-name-part-type="genus" reg="Glaphyrus">G.</tp:taxon-name-part> <tp:taxon-name-part taxon-name-part-type="species" reg="festivus">festivus</tp:taxon-name-part></tp:taxon-name></italic> Ménétriés, 1836, Turkey, Ankara; <bold>23</bold>. <italic><tp:taxon-name><tp:taxon-name-part taxon-name-part-type="genus" reg="Glaphyrus">G.</tp:taxon-name-part> <tp:taxon-name-part taxon-name-part-type="species" reg="ciliciensis">ciliciensis</tp:taxon-name-part></tp:taxon-name></italic> sp. nov. (holotype); <bold>24</bold>. <italic><tp:taxon-name><tp:taxon-name-part taxon-name-part-type="genus" reg="Glaphyrus">G.</tp:taxon-name-part> <tp:taxon-name-part taxon-name-part-type="species" reg="neglectus">neglectus</tp:taxon-name-part></tp:taxon-name></italic> sp. nov. (holotype).</p></caption><graphic xmlns:xlink="http://www.w3.org/1999/xlink" xlink:href="zookeys-1269-001_article-175618__-g005.jpg" id="oo_1538439.jpg" position="float" orientation="portrait" xlink:type="simple"><uri content-type="original_file" xlink:type="simple">https://binary.pensoft.net/fig/1538439</uri></graphic></fig><fig id="F6" position="float" orientation="portrait"><object-id xmlns:xlink="http://www.w3.org/1999/xlink" content-type="doi" xlink:type="simple">10.3897/zookeys.1269.175618.figures25-30</object-id><object-id xmlns:xlink="http://www.w3.org/1999/xlink" content-type="arpha" xlink:type="simple">91D4A50C-462B-5716-B256-15C7808800FA</object-id><label>Figures 25–30.</label><caption><p><italic><tp:taxon-name><tp:taxon-name-part taxon-name-part-type="genus" reg="Glaphyrus">Glaphyrus</tp:taxon-name-part></tp:taxon-name></italic> spp., males, mesotibiae. <bold>25, 28</bold>. <italic><tp:taxon-name><tp:taxon-name-part taxon-name-part-type="genus" reg="Glaphyrus">G.</tp:taxon-name-part> <tp:taxon-name-part taxon-name-part-type="species" reg="festivus">festivus</tp:taxon-name-part></tp:taxon-name></italic> Ménétriés, 1836, Turkey, Ankara; <bold>26, 29</bold>. <italic><tp:taxon-name><tp:taxon-name-part taxon-name-part-type="genus" reg="Glaphyrus">G.</tp:taxon-name-part> <tp:taxon-name-part taxon-name-part-type="species" reg="ciliciensis">ciliciensis</tp:taxon-name-part></tp:taxon-name></italic> sp. nov., holotype; <bold>27, 30</bold>. <italic><tp:taxon-name><tp:taxon-name-part taxon-name-part-type="genus" reg="Glaphyrus">G.</tp:taxon-name-part> <tp:taxon-name-part taxon-name-part-type="species" reg="neglectus">neglectus</tp:taxon-name-part></tp:taxon-name></italic> sp. nov., holotype.</p></caption><graphic xmlns:xlink="http://www.w3.org/1999/xlink" xlink:href="zookeys-1269-001_article-175618__-g006.jpg" id="oo_1538440.jpg" position="float" orientation="portrait" xlink:type="simple"><uri content-type="original_file" xlink:type="simple">https://binary.pensoft.net/fig/1538440</uri></graphic></fig><fig id="F7" position="float" orientation="portrait"><object-id xmlns:xlink="http://www.w3.org/1999/xlink" content-type="doi" xlink:type="simple">10.3897/zookeys.1269.175618.figures31-36</object-id><object-id xmlns:xlink="http://www.w3.org/1999/xlink" content-type="arpha" xlink:type="simple">3B4AF912-E357-5988-A750-1A16C4D77FCE</object-id><label>Figures 31–36.</label><caption><p><italic><tp:taxon-name><tp:taxon-name-part taxon-name-part-type="genus" reg="Glaphyrus">Glaphyrus</tp:taxon-name-part></tp:taxon-name></italic> spp., males, details. <bold>31, 32</bold>. <italic><tp:taxon-name><tp:taxon-name-part taxon-name-part-type="genus" reg="Glaphyrus">G.</tp:taxon-name-part> <tp:taxon-name-part taxon-name-part-type="species" reg="festivus">festivus</tp:taxon-name-part></tp:taxon-name></italic> Ménétriés, 1836, Turkey, Ankara; <bold>33, 34</bold>. <italic><tp:taxon-name><tp:taxon-name-part taxon-name-part-type="genus" reg="Glaphyrus">G.</tp:taxon-name-part> <tp:taxon-name-part taxon-name-part-type="species" reg="ciliciensis">ciliciensis</tp:taxon-name-part></tp:taxon-name></italic> sp. nov., holotype; <bold>35, 36</bold>. <italic><tp:taxon-name><tp:taxon-name-part taxon-name-part-type="genus" reg="Glaphyrus">G.</tp:taxon-name-part> <tp:taxon-name-part taxon-name-part-type="species" reg="neglectus">neglectus</tp:taxon-name-part></tp:taxon-name></italic> sp. nov., holotype. Hind femora (<bold>31, 33, 35</bold>), trochanters (<bold>32, 34, 36</bold>).</p></caption><graphic xmlns:xlink="http://www.w3.org/1999/xlink" xlink:href="zookeys-1269-001_article-175618__-g007.jpg" id="oo_1538441.jpg" position="float" orientation="portrait" xlink:type="simple"><uri content-type="original_file" xlink:type="simple">https://binary.pensoft.net/fig/1538441</uri></graphic></fig><fig id="F8" position="float" orientation="portrait"><object-id xmlns:xlink="http://www.w3.org/1999/xlink" content-type="doi" xlink:type="simple">10.3897/zookeys.1269.175618.figures37-43</object-id><object-id xmlns:xlink="http://www.w3.org/1999/xlink" content-type="arpha" xlink:type="simple">482282D3-CB90-5CE9-806B-5BBA9ED97678</object-id><label>Figures 37–43.</label><caption><p><italic><tp:taxon-name><tp:taxon-name-part taxon-name-part-type="genus" reg="Glaphyrus">Glaphyrus</tp:taxon-name-part></tp:taxon-name></italic> spp., males, details. <bold>37, 38</bold>. <tp:taxon-name><tp:taxon-name-part taxon-name-part-type="genus" reg="Glaphyrus">G.</tp:taxon-name-part> <tp:taxon-name-part taxon-name-part-type="species" reg="festivus">festivus</tp:taxon-name-part></tp:taxon-name> Ménétriés, 1836, Turkey Ankara; <bold>39, 40</bold>. <italic><tp:taxon-name><tp:taxon-name-part taxon-name-part-type="genus" reg="Glaphyrus">G.</tp:taxon-name-part> <tp:taxon-name-part taxon-name-part-type="species" reg="ciliciensis">ciliciensis</tp:taxon-name-part></tp:taxon-name></italic> sp, nov., holotype; <bold>41, 42</bold>. <tp:taxon-name><tp:taxon-name-part taxon-name-part-type="genus" reg="Glaphyrus">G.</tp:taxon-name-part> <tp:taxon-name-part taxon-name-part-type="species" reg="neglectus">neglectus</tp:taxon-name-part></tp:taxon-name> sp. Nov., holotype; <bold>43</bold>. <italic><tp:taxon-name><tp:taxon-name-part taxon-name-part-type="genus" reg="Glaphyrus">G.</tp:taxon-name-part> <tp:taxon-name-part taxon-name-part-type="species" reg="micans">micans</tp:taxon-name-part></tp:taxon-name></italic> (Faldermann, 1835), Armenia. Elytral apex (<bold>37, 39, 41</bold>), left mandible (<bold>38, 40, 42, 43</bold>).</p></caption><graphic xmlns:xlink="http://www.w3.org/1999/xlink" xlink:href="zookeys-1269-001_article-175618__-g008.jpg" id="oo_1538442.jpg" position="float" orientation="portrait" xlink:type="simple"><uri content-type="original_file" xlink:type="simple">https://binary.pensoft.net/fig/1538442</uri></graphic></fig><fig id="F9" position="float" orientation="portrait"><object-id xmlns:xlink="http://www.w3.org/1999/xlink" content-type="doi" xlink:type="simple">10.3897/zookeys.1269.175618.figures44-49</object-id><object-id xmlns:xlink="http://www.w3.org/1999/xlink" content-type="arpha" xlink:type="simple">D03D5C9A-AC33-58B9-9949-AEF8FE19C54A</object-id><label>Figures 44–49.</label><caption><p><italic><tp:taxon-name><tp:taxon-name-part taxon-name-part-type="genus" reg="Glaphyrus">Glaphyrus</tp:taxon-name-part></tp:taxon-name></italic> spp., male genitalia. <bold>44, 45</bold>. <italic><tp:taxon-name><tp:taxon-name-part taxon-name-part-type="genus" reg="Glaphyrus">G.</tp:taxon-name-part> <tp:taxon-name-part taxon-name-part-type="species" reg="festivus">festivus</tp:taxon-name-part></tp:taxon-name></italic> Ménétriés, 1836, Turkey, Ankara; <bold>46, 47</bold>. <italic><tp:taxon-name><tp:taxon-name-part taxon-name-part-type="genus" reg="Glaphyrus">G.</tp:taxon-name-part> <tp:taxon-name-part taxon-name-part-type="species" reg="ciliciensis">ciliciensis</tp:taxon-name-part></tp:taxon-name></italic> sp. nov., paratype; <bold>48, 49</bold>. <italic><tp:taxon-name><tp:taxon-name-part taxon-name-part-type="genus" reg="Glaphyrus">G.</tp:taxon-name-part> <tp:taxon-name-part taxon-name-part-type="species" reg="neglectus">neglectus</tp:taxon-name-part></tp:taxon-name></italic> sp. nov., paratype; paramere (<bold>44, 46, 48</bold>), endophallus (<bold>45, 47, 49</bold>).</p></caption><graphic xmlns:xlink="http://www.w3.org/1999/xlink" xlink:href="zookeys-1269-001_article-175618__-g009.jpg" id="oo_1538443.jpg" position="float" orientation="portrait" xlink:type="simple"><uri content-type="original_file" xlink:type="simple">https://binary.pensoft.net/fig/1538443</uri></graphic></fig><fig id="F10" position="float" orientation="portrait"><object-id xmlns:xlink="http://www.w3.org/1999/xlink" content-type="doi" xlink:type="simple">10.3897/zookeys.1269.175618.figures50-55</object-id><object-id xmlns:xlink="http://www.w3.org/1999/xlink" content-type="arpha" xlink:type="simple">90AAE447-C27B-5F73-8FA5-D6F3C5261D08</object-id><label>Figures 50–55.</label><caption><p><italic><tp:taxon-name><tp:taxon-name-part taxon-name-part-type="genus" reg="Glaphyrus">Glaphyrus</tp:taxon-name-part></tp:taxon-name></italic> spp. <bold>50, 51</bold>. <italic><tp:taxon-name><tp:taxon-name-part taxon-name-part-type="genus" reg="Glaphyrus">G.</tp:taxon-name-part> <tp:taxon-name-part taxon-name-part-type="species" reg="neglectus">neglectus</tp:taxon-name-part></tp:taxon-name></italic> sp. nov., Armenia, Hatsavan; <bold>52, 53</bold>. <italic><tp:taxon-name><tp:taxon-name-part taxon-name-part-type="genus" reg="Glaphyrus">G.</tp:taxon-name-part> <tp:taxon-name-part taxon-name-part-type="species" reg="ciliciensis">ciliciensis</tp:taxon-name-part></tp:taxon-name></italic> sp. nov., Karaman; <bold>54, 55</bold>. <italic><tp:taxon-name><tp:taxon-name-part taxon-name-part-type="genus" reg="Glaphyrus">G.</tp:taxon-name-part> <tp:taxon-name-part taxon-name-part-type="species" reg="festivus">festivus</tp:taxon-name-part></tp:taxon-name></italic>, Ménétriés, 1836, Malatia. Habitat (<bold>50, 52, 54</bold>), feeding beetles (<bold>52, 53, 55</bold>).</p></caption><graphic xmlns:xlink="http://www.w3.org/1999/xlink" xlink:href="zookeys-1269-001_article-175618__-g010.jpg" id="oo_1538444.jpg" position="float" orientation="portrait" xlink:type="simple"><uri content-type="original_file" xlink:type="simple">https://binary.pensoft.net/fig/1538444</uri></graphic></fig><table-wrap id="T1" position="float" orientation="portrait"><label>Table 1.</label><caption><p>Summary of diagnostic characters between the species of the <italic><tp:taxon-name><tp:taxon-name-part taxon-name-part-type="genus" reg="Glaphyrus">Glaphyrus</tp:taxon-name-part> <tp:taxon-name-part taxon-name-part-type="species" reg="festivus">festivus</tp:taxon-name-part></tp:taxon-name></italic> complex.</p></caption><table><tbody><tr><th rowspan="1" colspan="1">Species</th><th rowspan="2" colspan="1">
                  <italic>
                    <tp:taxon-name><tp:taxon-name-part taxon-name-part-type="genus" reg="Glaphyrus">Glaphyrus</tp:taxon-name-part> <tp:taxon-name-part taxon-name-part-type="species" reg="festivus">festivus</tp:taxon-name-part></tp:taxon-name>
                  </italic>
                </th><th rowspan="2" colspan="1"><italic><tp:taxon-name><tp:taxon-name-part taxon-name-part-type="genus" reg="Glaphyrus">Glaphyrus</tp:taxon-name-part> <tp:taxon-name-part taxon-name-part-type="species" reg="ciliciensis">ciliciensis</tp:taxon-name-part></tp:taxon-name></italic> sp. nov.</th><th rowspan="2" colspan="1"><italic><tp:taxon-name><tp:taxon-name-part taxon-name-part-type="genus" reg="Glaphyrus">Glaphyrus</tp:taxon-name-part> <tp:taxon-name-part taxon-name-part-type="species" reg="neglectus">neglectus</tp:taxon-name-part></tp:taxon-name></italic> sp. nov.</th></tr><tr><th rowspan="1" colspan="1">Characters</th></tr><tr><td rowspan="1" colspan="1">Integument colouration</td><td rowspan="1" colspan="1">Green, violet, blue with blue or greenish shine, rarely nearly black with violet tint</td><td rowspan="1" colspan="1">Green, violet, blue with blue or greenish shine, rarely black</td><td rowspan="1" colspan="1">Black, rarely with very indistinct violet, cobalt-blue of greenish tint</td></tr><tr><td rowspan="1" colspan="1">Elytral stripes of short whitish-yellowish hairs</td><td rowspan="1" colspan="1">Only traces in male, slightly visible apically in female</td><td rowspan="1" colspan="1">Only traces in male, slightly visible apically in female</td><td rowspan="1" colspan="1">Clearly visible in both sexes, more developed in female</td></tr><tr><td rowspan="1" colspan="1">Pronotal lateral margin</td><td rowspan="1" colspan="1">Very slightly sinuate in basal 1/2 (Fig. <xref ref-type="fig" rid="F4">17</xref>)</td><td rowspan="1" colspan="1">Regularly arcuate (Fig. <xref ref-type="fig" rid="F4">19</xref>)</td><td rowspan="1" colspan="1">Straight in basal 2/3 (Fig. <xref ref-type="fig" rid="F4">21</xref>)</td></tr><tr><td rowspan="1" colspan="1">Pronotal punctuation</td><td rowspan="1" colspan="1">Rough and dense, basal “mirrors” relatively large (Fig. <xref ref-type="fig" rid="F4">17</xref>)</td><td rowspan="1" colspan="1">Fine and scattered, basal mirrors relatively large (Fig. <xref ref-type="fig" rid="F4">19</xref>)</td><td rowspan="1" colspan="1">Rough and dense, basal mirrors relatively small (Fig. <xref ref-type="fig" rid="F4">21</xref>)</td></tr><tr><td rowspan="1" colspan="1">Pronotal pubescence</td><td rowspan="1" colspan="1">Relatively long and sparse</td><td rowspan="1" colspan="1">Relatively short and dense</td><td rowspan="1" colspan="1">Relatively short and dense</td></tr><tr><td rowspan="1" colspan="1">Elytral sides in lateral view</td><td rowspan="1" colspan="1">Distinctly sinuate (Fig. <xref ref-type="fig" rid="F2">7</xref>)</td><td rowspan="1" colspan="1">Moderately sinuate (Fig. <xref ref-type="fig" rid="F2">8</xref>)</td><td rowspan="1" colspan="1">Very slightly sinuate (Fig. <xref ref-type="fig" rid="F2">9</xref>)</td></tr><tr><td rowspan="1" colspan="1">Apical edge of elytra</td><td rowspan="1" colspan="1">Slightly convex, without distinct groove, with row of sparse, dark, thick, setae (Fig. <xref ref-type="fig" rid="F8">37</xref>)</td><td rowspan="1" colspan="1">Flattened, without distinct groove, with row of sparse dark, thick, setae (Fig. <xref ref-type="fig" rid="F8">39</xref>)</td><td rowspan="1" colspan="1">With a clear groove separating convex edge, with row of dense, dark, thick, setae (Fig. <xref ref-type="fig" rid="F8">41</xref>)</td></tr><tr><td rowspan="1" colspan="1">Hind femora in male</td><td rowspan="1" colspan="1">Relatively thick (Fig. <xref ref-type="fig" rid="F7">31</xref>)</td><td rowspan="1" colspan="1">Relatively narrow (Fig. <xref ref-type="fig" rid="F7">33</xref>)</td><td rowspan="1" colspan="1">Relatively tick (Fig. <xref ref-type="fig" rid="F7">35</xref>)</td></tr><tr><td rowspan="1" colspan="1">Mesotibia in male</td><td rowspan="1" colspan="1">With row of punctures dorsally bearing short setae reaching ~ 2/3 of tibia length (Fig. <xref ref-type="fig" rid="F6">25</xref>)</td><td rowspan="1" colspan="1">With row of punctures dorsally bearing short setae reaching ~ 3/5 of tibia length (Fig. <xref ref-type="fig" rid="F6">26</xref>)</td><td rowspan="1" colspan="1">With row of punctures dorsally bearing short setae reaching ~ 3/4 of tibia length (Fig. <xref ref-type="fig" rid="F6">27</xref>)</td></tr><tr><td rowspan="1" colspan="1">Paramere</td><td rowspan="1" colspan="1">Intermediate width (Fig. <xref ref-type="fig" rid="F9">44</xref>)</td><td rowspan="1" colspan="1">Narrow (Fig. <xref ref-type="fig" rid="F9">46</xref>)</td><td rowspan="1" colspan="1">Wide (Fig. <xref ref-type="fig" rid="F9">48</xref>)</td></tr><tr><td rowspan="1" colspan="1">Endophallus</td><td rowspan="1" colspan="1">Fig. <xref ref-type="fig" rid="F9">45</xref></td><td rowspan="1" colspan="1">Fig. <xref ref-type="fig" rid="F9">47</xref></td><td rowspan="1" colspan="1">Fig. <xref ref-type="fig" rid="F9">49</xref></td></tr></tbody></table></table-wrap></tp:treatment-sec><ref-list><ref id="B21"><mixed-citation xmlns:xlink="http://www.w3.org/1999/xlink" xlink:type="simple">von Harold E (1869) Die Arten der Gattung <italic><tp:taxon-name><tp:taxon-name-part taxon-name-part-type="genus">Glaphyrus</tp:taxon-name-part></tp:taxon-name></italic> Latr. Berliner Entomologische Zeitschrift 13: 425–445. <ext-link xlink:href="https://www.zobodat.at/pdf/Deutsche-Ent-Zeitschrift_13_0425-0445.pdf" ext-link-type="uri" xlink:type="simple">https://www.zobodat.at/pdf/Deutsche-Ent-Zeitschrift_13_0425-0445.pdf</ext-link></mixed-citation></ref><ref id="B2"><mixed-citation xmlns:xlink="http://www.w3.org/1999/xlink" xlink:type="simple">Champenois A (1903) Synopsis du genre <italic><tp:taxon-name><tp:taxon-name-part taxon-name-part-type="genus">Glaphyrus</tp:taxon-name-part></tp:taxon-name></italic>. L’Abeille. Journal d’Entomologie 30: 137–151. <ext-link xlink:href="https://www.biodiversitylibrary.org/item/183283" ext-link-type="uri" xlink:type="simple">https://www.biodiversitylibrary.org/item/183283</ext-link></mixed-citation></ref><ref id="B20"><mixed-citation xmlns:xlink="http://www.w3.org/1999/xlink" xlink:type="simple">Reitter E (1903) Bestimmungs-Tabelle der <tp:taxon-name><tp:taxon-name-part taxon-name-part-type="genus">Melolonthidae</tp:taxon-name-part></tp:taxon-name> aus der europäischen fauna und angrenzenden ländern, enthaltend die gruppen der <tp:taxon-name><tp:taxon-name-part taxon-name-part-type="tribe">Rutelini</tp:taxon-name-part></tp:taxon-name>, <tp:taxon-name><tp:taxon-name-part taxon-name-part-type="genus">Hoplini</tp:taxon-name-part></tp:taxon-name> und <tp:taxon-name><tp:taxon-name-part taxon-name-part-type="tribe">Glaphyrini</tp:taxon-name-part></tp:taxon-name> (Schluss). Verhandlungen des Naturforschenden Vereins in Brünn 41[1902]: 28–158. <ext-link xlink:href="https://www.zobodat.at/publikation_articles.php?id=209373" ext-link-type="uri" xlink:type="simple">https://www.zobodat.at/publikation_articles.php?id=209373</ext-link></mixed-citation></ref><ref id="B23"><mixed-citation xmlns:xlink="http://www.w3.org/1999/xlink" xlink:type="simple">Zaitzev FA (1923) Obzor Kavkazskich vidov zhestkokrylykh iz trib <tp:taxon-name><tp:taxon-name-part taxon-name-part-type="tribe">Hopliini</tp:taxon-name-part></tp:taxon-name> i <tp:taxon-name><tp:taxon-name-part taxon-name-part-type="tribe">Glaphyrini</tp:taxon-name-part></tp:taxon-name> (<tp:taxon-name><tp:taxon-name-part taxon-name-part-type="family">Scarabaeidae</tp:taxon-name-part></tp:taxon-name>). Zapisky Nauchno-Prikladnykh Otdelov Tiflisskogo Botanicheskogo Sada 3: 1–28. [In Russian]</mixed-citation></ref><ref id="B1"><mixed-citation xmlns:xlink="http://www.w3.org/1999/xlink" xlink:type="simple">Baraud J (1992) Coléoptères <tp:taxon-name><tp:taxon-name-part taxon-name-part-type="superfamily">Scarabaeoidea</tp:taxon-name-part></tp:taxon-name> d’Europe. Faune de France 78. Féderation Française des Sociétés de Sciences Naturelles, Paris, 856 pp. <ext-link xlink:href="https://www.scribd.com/document/514359705/78-BARAUD-Coleopteres-Scarabaeoidea-d-Europe-1992" ext-link-type="uri" xlink:type="simple">https://www.scribd.com/document/514359705/78-BARAUD-Coleopteres-Scarabaeoidea-d-Europe-1992</ext-link></mixed-citation></ref><ref id="B15"><mixed-citation xmlns:xlink="http://www.w3.org/1999/xlink" xlink:type="simple">Nikodým M, Bezděk A (2006) <tp:taxon-name><tp:taxon-name-part taxon-name-part-type="genus">Glaphyridae</tp:taxon-name-part></tp:taxon-name>. In: Löbl I, Smetana A (Eds) Catalogue of Palaearctic <tp:taxon-name><tp:taxon-name-part taxon-name-part-type="order">Coleoptera</tp:taxon-name-part></tp:taxon-name>. Vol. 3. <tp:taxon-name><tp:taxon-name-part taxon-name-part-type="superfamily">Scarabaeoidea</tp:taxon-name-part></tp:taxon-name> – <tp:taxon-name><tp:taxon-name-part taxon-name-part-type="superfamily">Scirtoidea</tp:taxon-name-part></tp:taxon-name> – <tp:taxon-name><tp:taxon-name-part taxon-name-part-type="superfamily">Dascilloidea</tp:taxon-name-part></tp:taxon-name> – <tp:taxon-name><tp:taxon-name-part taxon-name-part-type="superfamily">Buprestoidea</tp:taxon-name-part></tp:taxon-name> – <tp:taxon-name><tp:taxon-name-part taxon-name-part-type="superfamily">Byrroidea</tp:taxon-name-part></tp:taxon-name>. Apollo Books, Stenstrup, 97–103.</mixed-citation></ref><ref id="B17"><mixed-citation xmlns:xlink="http://www.w3.org/1999/xlink" xlink:type="simple">Nikodým M, Keith D (2007) A contribution to knowledge of the genus <italic><tp:taxon-name><tp:taxon-name-part taxon-name-part-type="genus">Glaphyrus</tp:taxon-name-part></tp:taxon-name></italic> Latreille, 1807. Animma.x, 20: 1–20. <ext-link xlink:href="https://www.academia.edu/6511522/Editorial_Board_2007_A_contribution_to_knowledge_of_the_genus_G_aphyrus_Latreille_1807_Coleoptera_Scarabaeoidea_Glaphyridae" ext-link-type="uri" xlink:type="simple">https://www.academia.edu/6511522/Editorial_Board_2007_A_contribution_to_knowledge_of_the_genus_G_aphyrus_Latreille_1807_Coleoptera_Scarabaeoidea_Glaphyridae</ext-link></mixed-citation></ref><ref id="B16"><mixed-citation xmlns:xlink="http://www.w3.org/1999/xlink" xlink:type="simple">Nikodým M, Bezděk A (2016) <tp:taxon-name><tp:taxon-name-part taxon-name-part-type="genus">Glaphyridae</tp:taxon-name-part></tp:taxon-name>. In: Löbl I, Löbl D (Eds) Catalogue of Palaearctic <tp:taxon-name><tp:taxon-name-part taxon-name-part-type="order">Coleoptera</tp:taxon-name-part></tp:taxon-name> Vol. 3. <tp:taxon-name><tp:taxon-name-part taxon-name-part-type="superfamily">Scarabaeoidea</tp:taxon-name-part></tp:taxon-name> – <tp:taxon-name><tp:taxon-name-part taxon-name-part-type="superfamily">Scirtoidea</tp:taxon-name-part></tp:taxon-name> – <tp:taxon-name><tp:taxon-name-part taxon-name-part-type="superfamily">Dascilloidea</tp:taxon-name-part></tp:taxon-name> – <tp:taxon-name><tp:taxon-name-part taxon-name-part-type="superfamily">Buprestoidea</tp:taxon-name-part></tp:taxon-name> – <tp:taxon-name><tp:taxon-name-part taxon-name-part-type="superfamily">Byrroidea</tp:taxon-name-part></tp:taxon-name>. Revised and Updated Edition. Brill, Leiden, Boston, 87–97.</mixed-citation></ref><ref id="B19"><mixed-citation xmlns:xlink="http://www.w3.org/1999/xlink" xlink:type="simple">Polat A, Yildirim E, Uliana M (2017) A contribution to the knowledge of the <tp:taxon-name><tp:taxon-name-part taxon-name-part-type="genus">Glaphyridae</tp:taxon-name-part></tp:taxon-name> and <tp:taxon-name><tp:taxon-name-part taxon-name-part-type="subfamily">Cetoniinae</tp:taxon-name-part></tp:taxon-name> (<tp:taxon-name><tp:taxon-name-part taxon-name-part-type="family">Scarabaeidae</tp:taxon-name-part></tp:taxon-name>) (<tp:taxon-name><tp:taxon-name-part taxon-name-part-type="order">Coleoptera</tp:taxon-name-part></tp:taxon-name>: <tp:taxon-name><tp:taxon-name-part taxon-name-part-type="superfamily">Scarabaeoidea</tp:taxon-name-part></tp:taxon-name>) fauna of Turkey. Linzer Biologische Beiträge 49(2): 1505–1522. <ext-link xlink:href="https://www.zobodat.at/pdf/LBB_0049_2_1505-1522.pdf" ext-link-type="uri" xlink:type="simple">https://www.zobodat.at/pdf/LBB_0049_2_1505-1522.pdf</ext-link></mixed-citation></ref><ref id="B4"><mixed-citation xmlns:xlink="http://www.w3.org/1999/xlink" xlink:type="simple">Ghahari H, Nikodým M (2018) An annotated checklist of <tp:taxon-name><tp:taxon-name-part taxon-name-part-type="genus">Glaphyridae</tp:taxon-name-part></tp:taxon-name> (<tp:taxon-name><tp:taxon-name-part taxon-name-part-type="order">Coleoptera</tp:taxon-name-part></tp:taxon-name>: <tp:taxon-name><tp:taxon-name-part taxon-name-part-type="family">Scarabaeidae</tp:taxon-name-part></tp:taxon-name>) of Iran. Linzer Biologische Beiträge 50(2): 1171–1193. <ext-link xlink:href="https://www.academia.edu/download/99040619/source.pdf" ext-link-type="uri" xlink:type="simple">https://www.academia.edu/download/99040619/source.pdf</ext-link></mixed-citation></ref></ref-list></tp:taxon-treatment>
