# Supplementary material for: Glaphyrus festivus Ménétriés, 1836 and related species in Turkey and Armenia (Coleoptera, Glaphyridae)
Source: Zookeys. 2026 Feb 13;1269:1–24. doi: 10.3897/zookeys.1269.175618 (PMC12924056; doi:10.3897/zookeys.1269.175618)
Supplement: XML Treatment for Glaphyrus (Glaphyrus) neglectus [file zookeys.1269.175618-treatment3.xml]

<!DOCTYPE tp:taxon-treatment
  PUBLIC "-//TaxonX//DTD Taxonomic Treatment Publishing DTD v0 20100105//EN" "tax-treatment-NSO.dtd">
<tp:taxon-treatment xmlns:tp="http://www.plazi.org/taxpub"><tp:treatment-meta><kwd-group><label>Taxon classification</label><kwd>
                <named-content content-type="kingdom">Animalia</named-content>
              </kwd><kwd>
                <named-content content-type="order">Coleoptera</named-content>
              </kwd><kwd>
                <named-content content-type="family">Glaphyridae</named-content>
              </kwd></kwd-group><mixed-citation publication-type="journal"><person-group><name><surname>Ghrejyan</surname><given-names>T.</given-names></name><name><surname>Kalashian</surname><given-names>M.</given-names></name><name><surname>Sabatinelli</surname><given-names>G.</given-names></name><name><surname>Frolov</surname><given-names>A.</given-names></name></person-group><article-title><italic><tp:taxon-name><tp:taxon-name-part taxon-name-part-type="genus" reg="Glaphyrus">Glaphyrus</tp:taxon-name-part> <tp:taxon-name-part taxon-name-part-type="species" reg="festivus">festivus</tp:taxon-name-part></tp:taxon-name></italic> Ménétriés, 1836 and related species in Turkey and Armenia (<tp:taxon-name><tp:taxon-name-part taxon-name-part-type="order" reg="Coleoptera">Coleoptera</tp:taxon-name-part></tp:taxon-name>, <tp:taxon-name><tp:taxon-name-part taxon-name-part-type="genus" reg="Glaphyridae">Glaphyridae</tp:taxon-name-part></tp:taxon-name>)</article-title><source>Zookeys</source><day>13</day><month>02</month><year>2026</year><volume>1269</volume><fpage>1</fpage><lpage>24</lpage><pub-id pub-id-type="doi">10.3897/zookeys.1269.175618</pub-id></mixed-citation></tp:treatment-meta><tp:nomenclature><tp:taxon-name><object-id xmlns:xlink="http://www.w3.org/1999/xlink" content-type="arpha" xlink:type="simple">F7859259-4092-5C14-84AB-18CC1BE73BD5</object-id>
                    		<tp:taxon-name-part taxon-name-part-type="genus" reg="Glaphyrus">Glaphyrus</tp:taxon-name-part> (<tp:taxon-name-part taxon-name-part-type="subgenus" reg="Glaphyrus">Glaphyrus</tp:taxon-name-part>) <tp:taxon-name-part taxon-name-part-type="species" reg="neglectus">neglectus</tp:taxon-name-part>
                    	
                    		<object-id xmlns:xlink="http://www.w3.org/1999/xlink" content-type="zoobank" xlink:type="simple">https://zoobank.org/D92A546E-A17D-4730-BF64-26EAB41E283E</object-id>
                    	</tp:taxon-name><tp:taxon-authority>Ghrejan, Kalashian &amp; Sabatinelli</tp:taxon-authority><tp:taxon-status xmlns:xlink="http://www.w3.org/1999/xlink" xlink:type="simple">sp. nov.</tp:taxon-status><xref ref-type="fig" rid="F1">Figs 3</xref><xref ref-type="fig" rid="F1">, 6</xref><xref ref-type="fig" rid="F2">, 9</xref><xref ref-type="fig" rid="F3">, 14</xref><xref ref-type="fig" rid="F3">, 15</xref><xref ref-type="fig" rid="F4">, 20</xref><xref ref-type="fig" rid="F4">, 21</xref><xref ref-type="fig" rid="F5">, 24</xref><xref ref-type="fig" rid="F6">, 27</xref><xref ref-type="fig" rid="F6">, 30</xref><xref ref-type="fig" rid="F7">, 35</xref><xref ref-type="fig" rid="F7">, 36</xref><xref ref-type="fig" rid="F8">, 41</xref><xref ref-type="fig" rid="F8">, 42</xref><xref ref-type="fig" rid="F9">, 48</xref><xref ref-type="fig" rid="F9">, 49</xref><xref ref-type="fig" rid="F10">, 50</xref><xref ref-type="fig" rid="F10">, 51</xref><tp:nomenclature-citation-list><tp:nomenclature-citation><tp:taxon-name><tp:taxon-name-part taxon-name-part-type="genus" reg="Glaphyrus">Glaphyrus</tp:taxon-name-part> <tp:taxon-name-part taxon-name-part-type="species" reg="festivus">festivus</tp:taxon-name-part></tp:taxon-name><comment> Ménétriés, 1836: Harold 1869: 434 (pars); <xref ref-type="bibr" rid="B2">Champenois 1903</xref>: 139, 146 (pars); <xref ref-type="bibr" rid="B20">Reitter 1903</xref>: 128 (pars); <xref ref-type="bibr" rid="B23">Zaitzev 1923</xref>: 107, 114 (pars); <xref ref-type="bibr" rid="B12">Medvedev 1960</xref>: 279 (pars); <xref ref-type="bibr" rid="B7">Iablokoff-Khnzorian 1967</xref>: 148 (pars); <xref ref-type="bibr" rid="B1">Baraud 1992</xref>: 405, 407 (pars); <xref ref-type="bibr" rid="B15">Nikodým and Bezděk 2006</xref>: 100 (pars); <xref ref-type="bibr" rid="B17">Nikodym and Keith 2007</xref>: 3 (pars); <xref ref-type="bibr" rid="B16">Nikodým and Bezděk 2016</xref>: 95 (pars); <xref ref-type="bibr" rid="B19">Polat et al. 2017</xref>: 1509 (pars); <xref ref-type="bibr" rid="B4">Ghahari and Nikodým 2018</xref>: 1184 (pars).</comment></tp:nomenclature-citation></tp:nomenclature-citation-list></tp:nomenclature><tp:treatment-sec sec-type="Type material"><title>Type material.</title><p><bold><italic>Holotype</italic>. Armenia</bold> • ♂, Kotayk prov., Jrvezh, 03.07.2017, T. Ghrejyan leg.; <abbrev xmlns:xlink="http://www.w3.org/1999/xlink" content-type="institution" xlink:title="Institute of Zoology, Scientific Center of Zoology and Hydroecology, Yerevan, Armenia" xlink:type="simple">IZAY</abbrev> (Fig. <xref ref-type="fig" rid="F1">3</xref>). <bold><italic>Paratypes</italic>. Armenia</bold> • 6 ♂♂, 4♀♀, Eriwan; 1898; Korb; <named-content xmlns:xlink="http://www.w3.org/1999/xlink" content-type="dwc:institutional_code" xlink:title="MNHN - Museum national d'Histoire naturelle" xlink:href="https://scientific-collections.gbif.org/institution/6a6ac6c5-1b8a-48db-91a2-f8661274ff80" xlink:type="simple">MNHN</named-content>;• 1 ♂; Mt. Ararat; <abbrev xmlns:xlink="http://www.w3.org/1999/xlink" content-type="institution" xlink:title="Zoological Institute RAS (St Petersburg, Russia)" xlink:type="simple">ZIN</abbrev>; • 1 ♂; Erivan; <abbrev xmlns:xlink="http://www.w3.org/1999/xlink" content-type="institution" xlink:title="Zoological Institute RAS (St Petersburg, Russia)" xlink:type="simple">ZIN</abbrev>; • 1 Erivan;• 1 ; Jrvezh; 9.VII.1956; V. Richter; <abbrev xmlns:xlink="http://www.w3.org/1999/xlink" content-type="institution" xlink:title="Zoological Institute RAS (St Petersburg, Russia)" xlink:type="simple">ZIN</abbrev>; • 2 ♀♀; Pashalu, 40 km N of Nakhichevan; 13.VII.1934; Ter-Minasian [Cyrillic script] [Armenia, Vayotsdzor prov., Zaritap] <abbrev xmlns:xlink="http://www.w3.org/1999/xlink" content-type="institution" xlink:title="Zoological Institute RAS (St Petersburg, Russia)" xlink:type="simple">ZIN</abbrev>; • 1 ♂, 1 ♀; Khosrov Reserve;1.VII.1983; A. Kazyuchits; <abbrev xmlns:xlink="http://www.w3.org/1999/xlink" content-type="institution" xlink:title="Zoological Institute RAS (St Petersburg, Russia)" xlink:type="simple">ZIN</abbrev>; • 11 ♂♂; 8 ♀♀; same data as for holotype; <abbrev xmlns:xlink="http://www.w3.org/1999/xlink" content-type="institution" xlink:title="Institute of Zoology, Scientific Center of Zoology and Hydroecology, Yerevan, Armenia" xlink:type="simple">IZAY</abbrev>; <abbrev xmlns:xlink="http://www.w3.org/1999/xlink" xlink:title="Tigran Ghrejyan research collection, Yerevan, Armenia" xlink:type="simple">TGCY</abbrev>; • 10 ♂♂, 9 ♀♀; Ararat prov.; near Urcalanj; 05.VIII.2016; T. Ghrejyan leg.; <abbrev xmlns:xlink="http://www.w3.org/1999/xlink" content-type="institution" xlink:title="Institute of Zoology, Scientific Center of Zoology and Hydroecology, Yerevan, Armenia" xlink:type="simple">IZAY</abbrev>; <abbrev xmlns:xlink="http://www.w3.org/1999/xlink" xlink:title="Tigran Ghrejyan research collection, Yerevan, Armenia" xlink:type="simple">TGCY</abbrev>; • 6 ♂♂, 1 ♀♀, Arménie; Kotayk; Geghadir; VI.2017; J.-L. Alpansèque leg.; <abbrev xmlns:xlink="http://www.w3.org/1999/xlink" xlink:title="Olivier Montreuil collection, Paris, France" xlink:type="simple">COMP</abbrev>; • 30 ♂♂, 9 ♀♀; Kotayk prov.; near Garni; 18.06.2014; T. Ghrejyan leg.; <abbrev xmlns:xlink="http://www.w3.org/1999/xlink" content-type="institution" xlink:title="Institute of Zoology, Scientific Center of Zoology and Hydroecology, Yerevan, Armenia" xlink:type="simple">IZAY</abbrev>; <abbrev xmlns:xlink="http://www.w3.org/1999/xlink" xlink:title="Tigran Ghrejyan research collection, Yerevan, Armenia" xlink:type="simple">TGCY</abbrev>; • 4 ♂♂, Arménie, Kotayk; Garni; 3 km NW; 1480 m; 15.VI.2019; O. Montreuil leg.; <abbrev xmlns:xlink="http://www.w3.org/1999/xlink" xlink:title="Olivier Montreuil collection, Paris, France" xlink:type="simple">COMP</abbrev>; • 2 ♂♂, 1 ♀; <abbrev xmlns:xlink="http://www.w3.org/1999/xlink" xlink:title="Tigran Ghrejyan research collection, Yerevan, Armenia" xlink:type="simple">TGCY</abbrev> • Vayots Dzor prov.; near Getap; 09.VII.2017; T. Ghrejyan leg.; <abbrev xmlns:xlink="http://www.w3.org/1999/xlink" xlink:title="Tigran Ghrejyan research collection, Yerevan, Armenia" xlink:type="simple">TGCY</abbrev>; • 3 ♂♂, 1 ♀, Arménie; Ararat; Lanjar; 30.VI.2015; T. Ghrejyan leg; <abbrev xmlns:xlink="http://www.w3.org/1999/xlink" xlink:title="Olivier Montreuil collection, Paris, France" xlink:type="simple">COMP</abbrev>; • 1 ♂, 2 ♀♀; Ararat prov.; Shaghap; 19.VI.2023; P. Hubeny leg.; <abbrev xmlns:xlink="http://www.w3.org/1999/xlink" xlink:title="Tigran Ghrejyan research collection, Yerevan, Armenia" xlink:type="simple">TGCY</abbrev> • 1 ♀; Armenian SSR [Vayotzdzor prov.]; Yeghegnadzor distr.; env. Elpin; 30.VI.1978; M. Kalashian leg.; <abbrev xmlns:xlink="http://www.w3.org/1999/xlink" xlink:title="Mark Kalashian research collection, Yerevan, Armenia" xlink:type="simple">MKCY</abbrev> • 2 ♂♂; [Ararat prov.]; “Khosrov Forest” reserve; Vedi area; 29.VI.1978; M. Kalashian leg. (Cyrillic Script); • 2 ♂♂; [Ararat prov.]; Urtsadzor; 1989 m; 23.06.[19]86; S. Bečvář leg. (<abbrev xmlns:xlink="http://www.w3.org/1999/xlink" content-type="institution" xlink:title="National Museum, Prague, Czech Republic" xlink:type="simple">NMPC</abbrev>); • 2 ♂♂, 1 ♀; [Kotayk prov.]; Garni; 03.07.[19]82; K. Rataj leg. (<abbrev xmlns:xlink="http://www.w3.org/1999/xlink" content-type="institution" xlink:title="National Museum, Prague, Czech Republic" xlink:type="simple">NMPC</abbrev>); • 2 ♂♂, Chozrovski les; 1200 m. 18.6.79 O. Brodsky leg. (<abbrev xmlns:xlink="http://www.w3.org/1999/xlink" content-type="institution" xlink:title="National Museum, Prague, Czech Republic" xlink:type="simple">NMPC</abbrev>); • 2 ♂♂; Erivan; Korb [leg.] 1893 (<abbrev xmlns:xlink="http://www.w3.org/1999/xlink" content-type="institution" xlink:title="National Museum, Prague, Czech Republic" xlink:type="simple">NMPC</abbrev>). <bold>Turkey</bold> • 3 ♂♂, 7 ♀♀; Kars vil.. Karakurt env. 28.VI.1997; M. Malmusi, L. Saltini &amp; L. Padovani leg. (<abbrev xmlns:xlink="http://www.w3.org/1999/xlink" xlink:title="Guido Sabatinelli personal collection, Prévessin, France" xlink:type="simple">GSCG</abbrev>); • 1 ♂; Van prov. Kiziltas; 1916 m; <named-content xmlns:xlink="http://www.w3.org/1999/xlink" content-type="dwc:verbatimCoordinates" xlink:type="simple">38°19'N, 43°14'E</named-content>; 6.VII.2018; G. Sabatinelli leg. (<abbrev xmlns:xlink="http://www.w3.org/1999/xlink" xlink:title="Guido Sabatinelli personal collection, Prévessin, France" xlink:type="simple">GSCG</abbrev>); • 6 ♂♂, 8 ♀♀; Van prov. Güzelsu; Bucagi; 2070 m; <named-content xmlns:xlink="http://www.w3.org/1999/xlink" content-type="dwc:verbatimCoordinates" xlink:type="simple">28°17N, 43°56'E</named-content>; 10.VII.2018; G. Sabatinelli leg. (<abbrev xmlns:xlink="http://www.w3.org/1999/xlink" xlink:title="Guido Sabatinelli personal collection, Prévessin, France" xlink:type="simple">GSCG</abbrev>, <abbrev xmlns:xlink="http://www.w3.org/1999/xlink" xlink:title="David Carlson personal collection, El Dorado Hills, California, USA" xlink:type="simple">DCCE</abbrev>); • 1 ♂, 1 ♀; Van prov.; 2200 m; Kuskum Kiram gec.; 28.VI.2002; G. Sama leg. (<abbrev xmlns:xlink="http://www.w3.org/1999/xlink" xlink:title="Guido Sabatinelli personal collection, Prévessin, France" xlink:type="simple">GSCG</abbrev>); • 4 ♂♂, 4♀♀; Van prov.; Yetisen; 1800 m; <named-content xmlns:xlink="http://www.w3.org/1999/xlink" content-type="dwc:verbatimCoordinates" xlink:type="simple">39°06'N, 43°10'E</named-content>; 6.VI.2018; leg. G. Sabatinelli (<abbrev xmlns:xlink="http://www.w3.org/1999/xlink" xlink:title="Guido Sabatinelli personal collection, Prévessin, France" xlink:type="simple">GSCG</abbrev>); • 8 ♂♂, 3♀♀; Van province, Adilcevaz, 20.06.2024, D. Fominykh leg. (<abbrev xmlns:xlink="http://www.w3.org/1999/xlink" xlink:title="Anton Kozloz personal collection, Moscow, Russia" xlink:type="simple">AKCM</abbrev>); • 18 ♂♂, 5♀♀, Turquie; Van; Catak; Elmaci; VI.2005; J.-L. Alpansèque leg.; <abbrev xmlns:xlink="http://www.w3.org/1999/xlink" xlink:title="Olivier Montreuil collection, Paris, France" xlink:type="simple">COMP</abbrev>; • 1♂; vil. Bitlis; Guruymak; 1580 m, 25.VI.2002, L. Saltini leg. (<abbrev xmlns:xlink="http://www.w3.org/1999/xlink" xlink:title="Guido Sabatinelli personal collection, Prévessin, France" xlink:type="simple">GSCG</abbrev>); • 6 ♂♂, 5 ♀♀; Bitlis prov.; Guruymak; 1519 m; <named-content xmlns:xlink="http://www.w3.org/1999/xlink" content-type="dwc:verbatimCoordinates" xlink:type="simple">38°33'N, 42°05'E</named-content>; 9.VII.2018; G. Sabatinelli leg. (<abbrev xmlns:xlink="http://www.w3.org/1999/xlink" xlink:title="Guido Sabatinelli personal collection, Prévessin, France" xlink:type="simple">GSCG</abbrev>); • 5♂♂, 3♀♀; Van prov.; Dönerdere; Köyü; 1722 m; <named-content xmlns:xlink="http://www.w3.org/1999/xlink" content-type="dwc:verbatimCoordinates" xlink:type="simple">38°42'N, 44°08'E</named-content>; 12.VII.2018; G. Sabatinelli leg. (<abbrev xmlns:xlink="http://www.w3.org/1999/xlink" xlink:title="Guido Sabatinelli personal collection, Prévessin, France" xlink:type="simple">GSCG</abbrev>); • 1♂; vil. Agri; Patmos; 12.VII.2016; (<abbrev xmlns:xlink="http://www.w3.org/1999/xlink" xlink:title="Guido Sabatinelli personal collection, Prévessin, France" xlink:type="simple">GSCG</abbrev>); • 4♂♂, 3♀♀; Van prov.; Kurubas gec.; 2239 m; <named-content xmlns:xlink="http://www.w3.org/1999/xlink" content-type="dwc:verbatimCoordinates" xlink:type="simple">38°22'N, 43°23'E</named-content>; 4.VII.2018; G. Sabatinelli leg. (<abbrev xmlns:xlink="http://www.w3.org/1999/xlink" xlink:title="Guido Sabatinelli personal collection, Prévessin, France" xlink:type="simple">GSCG</abbrev>); • 2♂♂, 1♀; Van prov; Kiziltash; 1916 m; 06.VII.2018; G. Sabatinelli leg. (<abbrev xmlns:xlink="http://www.w3.org/1999/xlink" xlink:title="Guido Sabatinelli personal collection, Prévessin, France" xlink:type="simple">GSCG</abbrev>); • 3♂♂, 3♀♀; Van prov; Guzelsu Bucagi; 2070 m. 10.VII.2018; G. Sabatinelli leg. (<abbrev xmlns:xlink="http://www.w3.org/1999/xlink" xlink:title="Guido Sabatinelli personal collection, Prévessin, France" xlink:type="simple">GSCG</abbrev>); • 6♂♂, 1♀; Bitlis prov.; Guroymak 1519 m. 09.07.2018; G. Sabatinelli leg. (<abbrev xmlns:xlink="http://www.w3.org/1999/xlink" xlink:title="Guido Sabatinelli personal collection, Prévessin, France" xlink:type="simple">GSCG</abbrev>); • 3♂♂, 1♀; Kars prov.; Karakurt. 28.06.-1.07.1997 M. Malmusi, L. Saltini &amp; L. Padovani leg. (<abbrev xmlns:xlink="http://www.w3.org/1999/xlink" xlink:title="Guido Sabatinelli personal collection, Prévessin, France" xlink:type="simple">GSCG</abbrev>); • 5♂♂, 1♀; Mus prov.; Bulgan Gecidi; 40 km NW Mus; 1640 m; 22-23.VI.99; E.&amp; P. Hajdaj leg. (<abbrev xmlns:xlink="http://www.w3.org/1999/xlink" content-type="institution" xlink:title="National Museum, Prague, Czech Republic" xlink:type="simple">NMPC</abbrev>); • 2♂♂, 1♀ (<abbrev xmlns:xlink="http://www.w3.org/1999/xlink" xlink:title="Milan Nikodým personal collection, Roztoky u Praha, Czech Republic" xlink:type="simple">MNCP</abbrev>) Bulgan Gecidi; 11.07.2009; J. Haryna leg. (<abbrev xmlns:xlink="http://www.w3.org/1999/xlink" xlink:title="Milan Nikodým personal collection, Roztoky u Praha, Czech Republic" xlink:type="simple">MNCP</abbrev>) • 1♀; Anatolien; Elbistan/Absin; June 1984 (<abbrev xmlns:xlink="http://www.w3.org/1999/xlink" content-type="institution" xlink:title="National Museum, Prague, Czech Republic" xlink:type="simple">NMPC</abbrev>); • 8♂♂, 3♀♀, Turquie; Lac de Van – Rte de Mus; 08.VII.1959; G. Rémaudière leg.; <named-content xmlns:xlink="http://www.w3.org/1999/xlink" content-type="dwc:institutional_code" xlink:title="MNHN - Museum national d'Histoire naturelle" xlink:href="https://scientific-collections.gbif.org/institution/6a6ac6c5-1b8a-48db-91a2-f8661274ff80" xlink:type="simple">MNHN</named-content>; • 1♂, 1♀; Van golu; Timaz env. 28.06.93; V. Malý leg (<abbrev xmlns:xlink="http://www.w3.org/1999/xlink" content-type="institution" xlink:title="National Museum, Prague, Czech Republic" xlink:type="simple">NMPC</abbrev>); • 3♂♂, 4♀♀; Van prov.; Ossturkey; Kuzgundiran; 2100 m. 04.07.[19]35; Richter leg. (<abbrev xmlns:xlink="http://www.w3.org/1999/xlink" content-type="institution" xlink:title="National Museum, Prague, Czech Republic" xlink:type="simple">NMPC</abbrev>); • 4♂♂, 1♀; Bitlis prov.; Surphan Dagi; 2500 m; Adilcevaz vil. env. 6.VII.[19]89; B. Brezina leg. (<abbrev xmlns:xlink="http://www.w3.org/1999/xlink" content-type="institution" xlink:title="National Museum, Prague, Czech Republic" xlink:type="simple">NMPC</abbrev>); • 2♂♂, 2♀♀ (<abbrev xmlns:xlink="http://www.w3.org/1999/xlink" content-type="institution" xlink:title="National Museum, Prague, Czech Republic" xlink:type="simple">NMPC</abbrev>); Bitlis prov.; 20 km NE Tatvan; 1800 m; J. Hájek &amp; J. Hotovy leg. (<abbrev xmlns:xlink="http://www.w3.org/1999/xlink" content-type="institution" xlink:title="National Museum, Prague, Czech Republic" xlink:type="simple">NMPC</abbrev>); 1♂, 2♀, Bitlis; <named-content xmlns:xlink="http://www.w3.org/1999/xlink" content-type="dwc:institutional_code" xlink:title="MNHN - Museum national d'Histoire naturelle" xlink:href="https://scientific-collections.gbif.org/institution/6a6ac6c5-1b8a-48db-91a2-f8661274ff80" xlink:type="simple">MNHN</named-content>; • 2 ♀♀, Turquie; Bitlis; Tatvan; Asagikolbasi; 1500 m; 10.VII.2003; Staven &amp; Willmer leg.; <abbrev xmlns:xlink="http://www.w3.org/1999/xlink" xlink:title="Olivier Montreuil collection, Paris, France" xlink:type="simple">COMP</abbrev> • 1♂, Turquie; Bitlis; Guroymak; 30.VII.2017; <abbrev xmlns:xlink="http://www.w3.org/1999/xlink" xlink:title="Olivier Montreuil collection, Paris, France" xlink:type="simple">COMP</abbrev> • 1♂; Bitlis prov.; Kultzer; 1912 (<abbrev xmlns:xlink="http://www.w3.org/1999/xlink" content-type="institution" xlink:title="National Museum, Prague, Czech Republic" xlink:type="simple">NMPC</abbrev>); • 1♂, 1♀ (<abbrev xmlns:xlink="http://www.w3.org/1999/xlink" content-type="institution" xlink:title="National Museum, Prague, Czech Republic" xlink:type="simple">NMPC</abbrev>) Van prov.; • 1♂, 1♀, Hama Dagh; 2400–3200 m; 03.VIII.1956; H. de Lesse leg.; <named-content xmlns:xlink="http://www.w3.org/1999/xlink" content-type="dwc:institutional_code" xlink:title="MNHN - Museum national d'Histoire naturelle" xlink:href="https://scientific-collections.gbif.org/institution/6a6ac6c5-1b8a-48db-91a2-f8661274ff80" xlink:type="simple">MNHN</named-content>; • 1♂ (<abbrev xmlns:xlink="http://www.w3.org/1999/xlink" content-type="institution" xlink:title="National Museum, Prague, Czech Republic" xlink:type="simple">NMPC</abbrev>) E. Anat. Gevas; Resadiye; 8.7.1973; • 1♀ (<abbrev xmlns:xlink="http://www.w3.org/1999/xlink" content-type="institution" xlink:title="National Museum, Prague, Czech Republic" xlink:type="simple">NMPC</abbrev>) Hakkari prov.; Akeali; 35 km S. Hakkari; 1700. m; 21.06.2010; W. Grosser leg. (<abbrev xmlns:xlink="http://www.w3.org/1999/xlink" content-type="institution" xlink:title="National Museum, Prague, Czech Republic" xlink:type="simple">NMPC</abbrev>); • 1♀ (<abbrev xmlns:xlink="http://www.w3.org/1999/xlink" content-type="institution" xlink:title="National Museum, Prague, Czech Republic" xlink:type="simple">NMPC</abbrev>) Armenien; Erzerum; Reitter (<abbrev xmlns:xlink="http://www.w3.org/1999/xlink" content-type="institution" xlink:title="National Museum, Prague, Czech Republic" xlink:type="simple">NMPC</abbrev>); • 1♂, 1♀, Erzerum; <named-content xmlns:xlink="http://www.w3.org/1999/xlink" content-type="dwc:institutional_code" xlink:title="MNHN - Museum national d'Histoire naturelle" xlink:href="https://scientific-collections.gbif.org/institution/6a6ac6c5-1b8a-48db-91a2-f8661274ff80" xlink:type="simple">MNHN</named-content>; • 1 MNTurquie; Erzerum; E. Reitter leg.; <abbrev xmlns:xlink="http://www.w3.org/1999/xlink" xlink:title="Olivier Montreuil collection, Paris, France" xlink:type="simple">COMP</abbrev> • 1♀ Amasia (h)/ coll. Dr. S. Endrödi (p)/ f; MALATYA, 15.VII.[1]932, leg. V. Aitai (p)/ <tp:taxon-name><tp:taxon-name-part taxon-name-part-type="genus" reg="Glaphyrus">G.</tp:taxon-name-part> <tp:taxon-name-part taxon-name-part-type="species" reg="festivus">festivus</tp:taxon-name-part></tp:taxon-name> Men. (h) det Endrödi (p)/ D.C. Carlson collection by trade from: (p) S. Endrödi 1977 (h) (<abbrev xmlns:xlink="http://www.w3.org/1999/xlink" xlink:title="David Carlson personal collection, El Dorado Hills, California, USA" xlink:type="simple">DCCE</abbrev>); • 1♀ MALATYA, 15.VII.[1]932, leg. V. Aitai (p)/ <tp:taxon-name><tp:taxon-name-part taxon-name-part-type="genus" reg="Glaphyrus">G.</tp:taxon-name-part> <tp:taxon-name-part taxon-name-part-type="species" reg="festivus">festivus</tp:taxon-name-part></tp:taxon-name> Men. (h) det Endrödi (p)/ D.C. Carlson collection by trade from: (p) S. Endrödi 1977 (h) (<abbrev xmlns:xlink="http://www.w3.org/1999/xlink" xlink:title="David Carlson personal collection, El Dorado Hills, California, USA" xlink:type="simple">DCCE</abbrev>); • 1♂, Trebizonde; <named-content xmlns:xlink="http://www.w3.org/1999/xlink" content-type="dwc:institutional_code" xlink:title="MNHN - Museum national d'Histoire naturelle" xlink:href="https://scientific-collections.gbif.org/institution/6a6ac6c5-1b8a-48db-91a2-f8661274ff80" xlink:type="simple">MNHN</named-content>. <bold>Iran</bold>: • 8 ♂♂, 2♀♀; Iran. Khoi; 1.07.1915; Maljushenco [leg.] <abbrev xmlns:xlink="http://www.w3.org/1999/xlink" content-type="institution" xlink:title="Institute of Zoology, Scientific Center of Zoology and Hydroecology, Yerevan, Armenia" xlink:type="simple">IZAY</abbrev>, <abbrev xmlns:xlink="http://www.w3.org/1999/xlink" content-type="institution" xlink:title="Zoological Institute RAS (St Petersburg, Russia)" xlink:type="simple">ZIN</abbrev>. <bold>[? Azerbaijan, Nakhichevan autonomous republic]</bold>. • <bold>1</bold>♂ (<abbrev xmlns:xlink="http://www.w3.org/1999/xlink" content-type="institution" xlink:title="National Museum, Prague, Czech Republic" xlink:type="simple">NMPC</abbrev>), Araxesthal, Caucasus Leder, Reitter [as shown in <xref ref-type="bibr" rid="B5">Ghrejyan et al. (2023)</xref>, this record most probably refers to the environs of Ordubad]. • 1 ♂; same data; <abbrev xmlns:xlink="http://www.w3.org/1999/xlink" content-type="institution" xlink:title="Zoological Institute RAS (St Petersburg, Russia)" xlink:type="simple">ZIN</abbrev>.</p></tp:treatment-sec><tp:treatment-sec sec-type="Description"><title>Description.</title><p><bold>Male. <italic>Body</italic></bold> (Fig. <xref ref-type="fig" rid="F1">3</xref>) rather large and robust, black, rarely with very faint cobalt-bluish, green, or violet reflections; elytra very rarely brown or reddish-brown. Length: 15.6–17.8 mm (holotype 17.4 mm), width: 7.5–9.0 mm (holotype 8.6 mm).</p><p><bold><italic>Head</italic></bold> (Fig. <xref ref-type="fig" rid="F4">20</xref>). Clypeus with widely rounded protruding anterior angles, with a sharp tooth pointing upwards medially. Integument covered with dense, irregular, rough punctures, and sparse, short, brownish hairs. Frons with similar punctuation to clypeus, with rather dense and long blackish setae posteriorly. Fronto-clypeal suture is somewhat obscured by the sculpture but remains visible. First antennomere large, distinctly incurved, and swollen distally, with dense, long dark hairs and short, thick brownish setae. Second antennomere ~3 × shorter, swollen, and covered with dense dark hairs. Antennomeres 3–7 with a single short, delicate seta, and the antennal club has a single short, oblique seta, shorter than those on antennomeres 3–7 (Fig. <xref ref-type="fig" rid="F3">14</xref>). Dorsal margin of mandibles nearly regularly rounded, without tooth (Fig. <xref ref-type="fig" rid="F8">42</xref>). Last segment of the maxillary palps distinctly narrowed distally, with truncate apex.</p><p><bold><italic>Pronotum</italic></bold> (Figs <xref ref-type="fig" rid="F3">14</xref>, <xref ref-type="fig" rid="F4">21</xref>) rather convex, with the sides subparallel for approximately the basal two-thirds, leading to obtusely rounded posterior angles, and moderately convergent anteriorly. Anterior margin finely bisinuate with sharp angles and a distinctly detached shiny edging. Posterior margin bisinuate with a protruding medial lobe, and shiny edging separated by a distinct deep groove, which extends slightly forwards along the lateral margins. Disc with dense, rough, partly contiguous punctures; “mirrors”) rather small, with a few punctures. Integument without microreticulation thus rather shiny, covered with dense dark brownish hairs, primarily directed laterally and backwards; without hairs in the glabrous portions. Anterior angles with a tuft of dense, short, thick dark brown setae.</p><p><bold><italic>Scutellum</italic></bold> small, with fine, somewhat isolated punctures anteriorly, smoother towards the apical part.</p><p><bold><italic>Elytra</italic></bold> moderately convex, with widely arcuate sides and apices that are widely separated and slightly angularly rounded. The surface “striped,” with each elytron bearing five stripes of more or less dense yellowish setae, partly concealing the surface. Lateral stripe extends from the humeral tubercle but almost does not reach the apex; discal stripes are more or less short and do not reach the elytral base. Integuments between the presutural and second discal stripes covered with dense, rough punctures, while the rest of the surface with sparse, small, and irregular punctures. Lateral margins with a distinct groove that embraces the elytral apices. In lateral view, the margins are only very slightly sinuous (Fig. <xref ref-type="fig" rid="F2">9</xref>), apical edge of elytra with a clear groove separating convex edge, with row of dense, dark, thick, setae (Fig. <xref ref-type="fig" rid="F8">41</xref>). Integument without microreticulation, thus rather shiny.</p><p><bold><italic>Pygidium and propygidium</italic></bold>. Dense, short yellowish setae, completely concealing the densely micro-punctate surface.</p><p><bold><italic>Thorax</italic></bold> with dense, rather rough punctures and long, curve hairs, predominantly dark brown, sometimes mixed with a few yellowish ones. This pubescence is somewhat sparser and shorter medially, while laterally it is denser and sometimes conceals the surface.</p><p><bold><italic>Legs</italic></bold>. Protibiae (Fig. <xref ref-type="fig" rid="F5">24</xref>) with three large lateral teeth; the edge proximal to them nearly straight but somewhat uneven. Incision between the two distal teeth narrowly arcuate; dorsal surface with a slightly uneven row of punctures bearing long brown hairs and edged by a distinct groove; anteriorly, this row reaches approximately to the level of the incision between the two distal teeth. Mesotibiae (Figs <xref ref-type="fig" rid="F6">27</xref>, <xref ref-type="fig" rid="F6">30</xref>) with a slightly uneven outer edge, along which runs a somewhat irregular row of wide flat setae with rounded apices, dorsal surface with a row of rather deep punctures bearing short dark hairs; punctures condensed proximally and sparser distally, reaching approximately to the distal 1/4 of the tibia. Metafemora (Fig. <xref ref-type="fig" rid="F7">35</xref>) strongly thickened, ~ 1.75 × as long as wide, with a row of distinct rasp-shaped punctures along the middle, bearing short brown setae; proximally and distally, this row expands into areas with similar punctures, which continue along the anterior and posterior margins of the femur; between the medial row and the punctuated margins, the surface is nearly glabrous, with only a few small punctures; large spur of the hind tibia shorter than the first tarsomere; tarsi rather slender; hind trochanter laterally extended into a narrow tooth (Fig. <xref ref-type="fig" rid="F7">36</xref>).</p><p><bold><italic>Abdomen</italic></bold> with small, superficial punctures and long yellowish hairs, which almost conceal the integuments. Fifth ventrite with a well detached glabrous callosity. Behind that is a row of thin, short erect hairs situated adjacent to a rather wide, also glabrous and hairless, slightly convex stripe that separates the callosity from the posterior margin of the ventrite.</p><p><bold><italic>Aedeagus</italic></bold>. Paramere see Fig. <xref ref-type="fig" rid="F9">48</xref>, endophallus see Fig. <xref ref-type="fig" rid="F9">49</xref>.</p><p><bold>Female</bold>. Body (Fig. <xref ref-type="fig" rid="F1">6</xref>) length: 14.6–16.4 mm, width: 8.5–9.1 mm. Punctuation on pronotum somewhat sparser and finer than in males, with larger posterior “mirrors” (Fig. <xref ref-type="fig" rid="F3">15</xref>). Striped elytral pattern is more developed than in males, with wider stripes more extended toward the anterior part. Hind legs short, femora not enlarged.</p></tp:treatment-sec><tp:treatment-sec sec-type="Variability"><title>Variability.</title><p>Variability very limited; almost all specimens are fully black, with only rare specimens with elytra with very faint blue-cobalt or green or with violet reflections. In rare specimens elytra are brown or reddish-brown.</p></tp:treatment-sec><tp:treatment-sec sec-type="Differential diagnosis"><title>Differential diagnosis.</title><p>Discriminatory characters with sibling species are provided in Table <xref ref-type="table" rid="T1">1</xref>.</p></tp:treatment-sec><tp:treatment-sec sec-type="Type locality"><title>Type locality.</title><p>Armenia. Kotayk Province, Jrvezh.</p></tp:treatment-sec><tp:treatment-sec sec-type="Distribution"><title>Distribution.</title><p>The species is known from the foothills of the Ararat Plain in Armenia, as well as from Nakhichevan, eastern Turkey, and northwest Iran (see map in Fig. <xref ref-type="fig" rid="F11">56</xref>).</p></tp:treatment-sec><tp:treatment-sec sec-type="Biological notes"><title>Biological notes.</title><p><italic><tp:taxon-name><tp:taxon-name-part taxon-name-part-type="genus" reg="Glaphyrus">Glaphyrus</tp:taxon-name-part> <tp:taxon-name-part taxon-name-part-type="species" reg="neglectus">neglectus</tp:taxon-name-part></tp:taxon-name></italic> sp. nov. inhabits mountain clayey or stony wormwood semi-deserts, occurring at elevations up to 2100 m. In Armenia, the species is active from mid-June to the end of the second decade of July. Both males and females are frequently observed visiting the inflorescences of various <tp:taxon-name><tp:taxon-name-part taxon-name-part-type="family" reg="Asteraceae">Asteraceae</tp:taxon-name-part></tp:taxon-name>, including <italic><tp:taxon-name><tp:taxon-name-part taxon-name-part-type="genus" reg="Onopordum">Onopordum</tp:taxon-name-part> <tp:taxon-name-part taxon-name-part-type="species" reg="acanthium">acanthium</tp:taxon-name-part></tp:taxon-name></italic>, <italic><tp:taxon-name><tp:taxon-name-part taxon-name-part-type="genus" reg="Onopordum">O.</tp:taxon-name-part> <tp:taxon-name-part taxon-name-part-type="species" reg="armenum">armenum</tp:taxon-name-part></tp:taxon-name></italic>, <italic><tp:taxon-name><tp:taxon-name-part taxon-name-part-type="genus" reg="Carthamus">Carthamus</tp:taxon-name-part> <tp:taxon-name-part taxon-name-part-type="species" reg="turkestanicus">turkestanicus</tp:taxon-name-part></tp:taxon-name></italic>, <italic><tp:taxon-name><tp:taxon-name-part taxon-name-part-type="genus" reg="Tomanthea">Tomanthea</tp:taxon-name-part> <tp:taxon-name-part taxon-name-part-type="species" reg="daralaghezica">daralaghezica</tp:taxon-name-part></tp:taxon-name></italic>, and several species of <italic><tp:taxon-name><tp:taxon-name-part taxon-name-part-type="genus" reg="Cirsium">Cirsium</tp:taxon-name-part></tp:taxon-name></italic>, <italic><tp:taxon-name><tp:taxon-name-part taxon-name-part-type="genus" reg="Carduus">Carduus</tp:taxon-name-part></tp:taxon-name></italic>, and <italic><tp:taxon-name><tp:taxon-name-part taxon-name-part-type="genus" reg="Tragopogon">Tragopogon</tp:taxon-name-part></tp:taxon-name></italic> (Figs <xref ref-type="fig" rid="F10">50</xref>, <xref ref-type="fig" rid="F10">51</xref>).</p></tp:treatment-sec><tp:treatment-sec sec-type="Etymology"><title>Etymology.</title><p>The specific epithet is derived from the Latin word neglectus, meaning neglected, to highlight the unexpected status of the new species.</p></tp:treatment-sec><tp:treatment-sec><!--Section generated to contain objects referenced in tp:taxon-treatment.--><fig id="F1" position="float" orientation="portrait"><object-id xmlns:xlink="http://www.w3.org/1999/xlink" content-type="doi" xlink:type="simple">10.3897/zookeys.1269.175618.figures1-6</object-id><object-id xmlns:xlink="http://www.w3.org/1999/xlink" content-type="arpha" xlink:type="simple">25490835-1A16-5219-BAAE-36218380E764</object-id><label>Figures 1–6.</label><caption><p><italic><tp:taxon-name><tp:taxon-name-part taxon-name-part-type="genus" reg="Glaphyrus">Glaphyrus</tp:taxon-name-part></tp:taxon-name></italic> spp., habitus. <bold>1</bold>. <italic><tp:taxon-name><tp:taxon-name-part taxon-name-part-type="genus" reg="Glaphyrus">G.</tp:taxon-name-part> <tp:taxon-name-part taxon-name-part-type="species" reg="festivus">festivus</tp:taxon-name-part></tp:taxon-name></italic> Ménétriés, 1836, Turkey, Ankara; <bold>2, 5</bold>. <italic><tp:taxon-name><tp:taxon-name-part taxon-name-part-type="genus" reg="Glaphyrus">G.</tp:taxon-name-part> <tp:taxon-name-part taxon-name-part-type="species" reg="ciliciensis">ciliciensis</tp:taxon-name-part></tp:taxon-name></italic> sp. nov. (paratypes); <bold>4</bold>. <italic><tp:taxon-name><tp:taxon-name-part taxon-name-part-type="genus" reg="Glaphyrus">G.</tp:taxon-name-part> <tp:taxon-name-part taxon-name-part-type="species" reg="festivus">festivus</tp:taxon-name-part></tp:taxon-name></italic> Ménétriés, 1836 (lectotype); <bold>3, 6</bold>. <italic><tp:taxon-name><tp:taxon-name-part taxon-name-part-type="genus" reg="Glaphyrus">G.</tp:taxon-name-part> <tp:taxon-name-part taxon-name-part-type="species" reg="neglectus">neglectus</tp:taxon-name-part></tp:taxon-name></italic> sp. nov. (holotype and paratype). Males (<bold>1–3</bold>), females (<bold>4–6</bold>).</p></caption><graphic xmlns:xlink="http://www.w3.org/1999/xlink" xlink:href="zookeys-1269-001_article-175618__-g001.jpg" id="oo_1538435.jpg" position="float" orientation="portrait" xlink:type="simple"><uri content-type="original_file" xlink:type="simple">https://binary.pensoft.net/fig/1538435</uri></graphic></fig><fig id="F2" position="float" orientation="portrait"><object-id xmlns:xlink="http://www.w3.org/1999/xlink" content-type="doi" xlink:type="simple">10.3897/zookeys.1269.175618.figures7-9</object-id><object-id xmlns:xlink="http://www.w3.org/1999/xlink" content-type="arpha" xlink:type="simple">E2831E3C-B5C9-5609-88C7-3DF635D8EC0A</object-id><label>Figures 7–9.</label><caption><p><italic><tp:taxon-name><tp:taxon-name-part taxon-name-part-type="genus" reg="Glaphyrus">Glaphyrus</tp:taxon-name-part></tp:taxon-name></italic> spp., males, lateral view. <bold>7</bold>. <italic><tp:taxon-name><tp:taxon-name-part taxon-name-part-type="genus" reg="Glaphyrus">G.</tp:taxon-name-part> <tp:taxon-name-part taxon-name-part-type="species" reg="festivus">festivus</tp:taxon-name-part></tp:taxon-name></italic> Ménétriés, 1836, Turkey, Ankara; <bold>8</bold>. <italic><tp:taxon-name><tp:taxon-name-part taxon-name-part-type="genus" reg="Glaphyrus">G.</tp:taxon-name-part> <tp:taxon-name-part taxon-name-part-type="species" reg="ciliciensis">ciliciensis</tp:taxon-name-part></tp:taxon-name></italic> sp. nov., holotype; <bold>9</bold>. <italic><tp:taxon-name><tp:taxon-name-part taxon-name-part-type="genus" reg="Glaphyrus">G.</tp:taxon-name-part> <tp:taxon-name-part taxon-name-part-type="species" reg="neglectus">neglectus</tp:taxon-name-part></tp:taxon-name></italic> sp. nov., holotype.</p></caption><graphic xmlns:xlink="http://www.w3.org/1999/xlink" xlink:href="zookeys-1269-001_article-175618__-g002.jpg" id="oo_1538436.jpg" position="float" orientation="portrait" xlink:type="simple"><uri content-type="original_file" xlink:type="simple">https://binary.pensoft.net/fig/1538436</uri></graphic></fig><fig id="F3" position="float" orientation="portrait"><object-id xmlns:xlink="http://www.w3.org/1999/xlink" content-type="doi" xlink:type="simple">10.3897/zookeys.1269.175618.figures10-15</object-id><object-id xmlns:xlink="http://www.w3.org/1999/xlink" content-type="arpha" xlink:type="simple">EE3599F6-1EF5-5E53-A41C-A40239EED1C3</object-id><label>Figures 10–15.</label><caption><p><italic><tp:taxon-name><tp:taxon-name-part taxon-name-part-type="genus" reg="Glaphyrus">Glaphyrus</tp:taxon-name-part></tp:taxon-name></italic> spp., head and pronotum. <bold>10, 11</bold>. <italic><tp:taxon-name><tp:taxon-name-part taxon-name-part-type="genus" reg="Glaphyrus">G.</tp:taxon-name-part> <tp:taxon-name-part taxon-name-part-type="species" reg="festivus">festivus</tp:taxon-name-part></tp:taxon-name></italic> Ménétriés, 1836, Turkey, Ankara, male and female); <bold>12, 13</bold>. <italic><tp:taxon-name><tp:taxon-name-part taxon-name-part-type="genus" reg="Glaphyrus">G.</tp:taxon-name-part> <tp:taxon-name-part taxon-name-part-type="species" reg="ciliciensis">ciliciensis</tp:taxon-name-part></tp:taxon-name></italic> sp. nov. (holotype, male and paratype, female); <bold>14, 15</bold>. <italic><tp:taxon-name><tp:taxon-name-part taxon-name-part-type="genus" reg="Glaphyrus">G.</tp:taxon-name-part> <tp:taxon-name-part taxon-name-part-type="species" reg="neglectus">neglectus</tp:taxon-name-part></tp:taxon-name></italic> sp. nov. (holotype, male and paratype, female).</p></caption><graphic xmlns:xlink="http://www.w3.org/1999/xlink" xlink:href="zookeys-1269-001_article-175618__-g003.jpg" id="oo_1538437.jpg" position="float" orientation="portrait" xlink:type="simple"><uri content-type="original_file" xlink:type="simple">https://binary.pensoft.net/fig/1538437</uri></graphic></fig><fig id="F4" position="float" orientation="portrait"><object-id xmlns:xlink="http://www.w3.org/1999/xlink" content-type="doi" xlink:type="simple">10.3897/zookeys.1269.175618.figures16-21</object-id><object-id xmlns:xlink="http://www.w3.org/1999/xlink" content-type="arpha" xlink:type="simple">26DCFF16-A6DE-5960-BA98-17361A0DF66A</object-id><label>Figures 16–21.</label><caption><p><italic><tp:taxon-name><tp:taxon-name-part taxon-name-part-type="genus" reg="Glaphyrus">Glaphyrus</tp:taxon-name-part></tp:taxon-name></italic> spp., males, details. <bold>16, 17</bold>. <italic><tp:taxon-name><tp:taxon-name-part taxon-name-part-type="genus" reg="Glaphyrus">G.</tp:taxon-name-part> <tp:taxon-name-part taxon-name-part-type="species" reg="festivus">festivus</tp:taxon-name-part></tp:taxon-name></italic> Ménétriés, 1836, Turkey, Ankara; <bold>18, 19</bold>. <italic><tp:taxon-name><tp:taxon-name-part taxon-name-part-type="genus" reg="Glaphyrus">G.</tp:taxon-name-part> <tp:taxon-name-part taxon-name-part-type="species" reg="ciliciensis">ciliciensis</tp:taxon-name-part></tp:taxon-name></italic> sp. nov. (holotype); <bold>20, 21</bold>. <italic><tp:taxon-name><tp:taxon-name-part taxon-name-part-type="genus" reg="Glaphyrus">G.</tp:taxon-name-part> <tp:taxon-name-part taxon-name-part-type="species" reg="neglectus">neglectus</tp:taxon-name-part></tp:taxon-name></italic> (holotype). Head (<bold>16, 18, 20</bold>), pronotum (<bold>17, 19, 21</bold>).</p></caption><graphic xmlns:xlink="http://www.w3.org/1999/xlink" xlink:href="zookeys-1269-001_article-175618__-g004.jpg" id="oo_1538438.jpg" position="float" orientation="portrait" xlink:type="simple"><uri content-type="original_file" xlink:type="simple">https://binary.pensoft.net/fig/1538438</uri></graphic></fig><fig id="F5" position="float" orientation="portrait"><object-id xmlns:xlink="http://www.w3.org/1999/xlink" content-type="doi" xlink:type="simple">10.3897/zookeys.1269.175618.figures22-24</object-id><object-id xmlns:xlink="http://www.w3.org/1999/xlink" content-type="arpha" xlink:type="simple">9360965C-15EA-5C13-AC6E-8EDCBA75A519</object-id><label>Figures 22–24.</label><caption><p><italic><tp:taxon-name><tp:taxon-name-part taxon-name-part-type="genus" reg="Glaphyrus">Glaphyrus</tp:taxon-name-part></tp:taxon-name></italic> spp., males, fore tibiae. <bold>22</bold>. <italic><tp:taxon-name><tp:taxon-name-part taxon-name-part-type="genus" reg="Glaphyrus">G.</tp:taxon-name-part> <tp:taxon-name-part taxon-name-part-type="species" reg="festivus">festivus</tp:taxon-name-part></tp:taxon-name></italic> Ménétriés, 1836, Turkey, Ankara; <bold>23</bold>. <italic><tp:taxon-name><tp:taxon-name-part taxon-name-part-type="genus" reg="Glaphyrus">G.</tp:taxon-name-part> <tp:taxon-name-part taxon-name-part-type="species" reg="ciliciensis">ciliciensis</tp:taxon-name-part></tp:taxon-name></italic> sp. nov. (holotype); <bold>24</bold>. <italic><tp:taxon-name><tp:taxon-name-part taxon-name-part-type="genus" reg="Glaphyrus">G.</tp:taxon-name-part> <tp:taxon-name-part taxon-name-part-type="species" reg="neglectus">neglectus</tp:taxon-name-part></tp:taxon-name></italic> sp. nov. (holotype).</p></caption><graphic xmlns:xlink="http://www.w3.org/1999/xlink" xlink:href="zookeys-1269-001_article-175618__-g005.jpg" id="oo_1538439.jpg" position="float" orientation="portrait" xlink:type="simple"><uri content-type="original_file" xlink:type="simple">https://binary.pensoft.net/fig/1538439</uri></graphic></fig><fig id="F6" position="float" orientation="portrait"><object-id xmlns:xlink="http://www.w3.org/1999/xlink" content-type="doi" xlink:type="simple">10.3897/zookeys.1269.175618.figures25-30</object-id><object-id xmlns:xlink="http://www.w3.org/1999/xlink" content-type="arpha" xlink:type="simple">91D4A50C-462B-5716-B256-15C7808800FA</object-id><label>Figures 25–30.</label><caption><p><italic><tp:taxon-name><tp:taxon-name-part taxon-name-part-type="genus" reg="Glaphyrus">Glaphyrus</tp:taxon-name-part></tp:taxon-name></italic> spp., males, mesotibiae. <bold>25, 28</bold>. <italic><tp:taxon-name><tp:taxon-name-part taxon-name-part-type="genus" reg="Glaphyrus">G.</tp:taxon-name-part> <tp:taxon-name-part taxon-name-part-type="species" reg="festivus">festivus</tp:taxon-name-part></tp:taxon-name></italic> Ménétriés, 1836, Turkey, Ankara; <bold>26, 29</bold>. <italic><tp:taxon-name><tp:taxon-name-part taxon-name-part-type="genus" reg="Glaphyrus">G.</tp:taxon-name-part> <tp:taxon-name-part taxon-name-part-type="species" reg="ciliciensis">ciliciensis</tp:taxon-name-part></tp:taxon-name></italic> sp. nov., holotype; <bold>27, 30</bold>. <italic><tp:taxon-name><tp:taxon-name-part taxon-name-part-type="genus" reg="Glaphyrus">G.</tp:taxon-name-part> <tp:taxon-name-part taxon-name-part-type="species" reg="neglectus">neglectus</tp:taxon-name-part></tp:taxon-name></italic> sp. nov., holotype.</p></caption><graphic xmlns:xlink="http://www.w3.org/1999/xlink" xlink:href="zookeys-1269-001_article-175618__-g006.jpg" id="oo_1538440.jpg" position="float" orientation="portrait" xlink:type="simple"><uri content-type="original_file" xlink:type="simple">https://binary.pensoft.net/fig/1538440</uri></graphic></fig><fig id="F7" position="float" orientation="portrait"><object-id xmlns:xlink="http://www.w3.org/1999/xlink" content-type="doi" xlink:type="simple">10.3897/zookeys.1269.175618.figures31-36</object-id><object-id xmlns:xlink="http://www.w3.org/1999/xlink" content-type="arpha" xlink:type="simple">3B4AF912-E357-5988-A750-1A16C4D77FCE</object-id><label>Figures 31–36.</label><caption><p><italic><tp:taxon-name><tp:taxon-name-part taxon-name-part-type="genus" reg="Glaphyrus">Glaphyrus</tp:taxon-name-part></tp:taxon-name></italic> spp., males, details. <bold>31, 32</bold>. <italic><tp:taxon-name><tp:taxon-name-part taxon-name-part-type="genus" reg="Glaphyrus">G.</tp:taxon-name-part> <tp:taxon-name-part taxon-name-part-type="species" reg="festivus">festivus</tp:taxon-name-part></tp:taxon-name></italic> Ménétriés, 1836, Turkey, Ankara; <bold>33, 34</bold>. <italic><tp:taxon-name><tp:taxon-name-part taxon-name-part-type="genus" reg="Glaphyrus">G.</tp:taxon-name-part> <tp:taxon-name-part taxon-name-part-type="species" reg="ciliciensis">ciliciensis</tp:taxon-name-part></tp:taxon-name></italic> sp. nov., holotype; <bold>35, 36</bold>. <italic><tp:taxon-name><tp:taxon-name-part taxon-name-part-type="genus" reg="Glaphyrus">G.</tp:taxon-name-part> <tp:taxon-name-part taxon-name-part-type="species" reg="neglectus">neglectus</tp:taxon-name-part></tp:taxon-name></italic> sp. nov., holotype. Hind femora (<bold>31, 33, 35</bold>), trochanters (<bold>32, 34, 36</bold>).</p></caption><graphic xmlns:xlink="http://www.w3.org/1999/xlink" xlink:href="zookeys-1269-001_article-175618__-g007.jpg" id="oo_1538441.jpg" position="float" orientation="portrait" xlink:type="simple"><uri content-type="original_file" xlink:type="simple">https://binary.pensoft.net/fig/1538441</uri></graphic></fig><fig id="F8" position="float" orientation="portrait"><object-id xmlns:xlink="http://www.w3.org/1999/xlink" content-type="doi" xlink:type="simple">10.3897/zookeys.1269.175618.figures37-43</object-id><object-id xmlns:xlink="http://www.w3.org/1999/xlink" content-type="arpha" xlink:type="simple">482282D3-CB90-5CE9-806B-5BBA9ED97678</object-id><label>Figures 37–43.</label><caption><p><italic><tp:taxon-name><tp:taxon-name-part taxon-name-part-type="genus" reg="Glaphyrus">Glaphyrus</tp:taxon-name-part></tp:taxon-name></italic> spp., males, details. <bold>37, 38</bold>. <tp:taxon-name><tp:taxon-name-part taxon-name-part-type="genus" reg="Glaphyrus">G.</tp:taxon-name-part> <tp:taxon-name-part taxon-name-part-type="species" reg="festivus">festivus</tp:taxon-name-part></tp:taxon-name> Ménétriés, 1836, Turkey Ankara; <bold>39, 40</bold>. <italic><tp:taxon-name><tp:taxon-name-part taxon-name-part-type="genus" reg="Glaphyrus">G.</tp:taxon-name-part> <tp:taxon-name-part taxon-name-part-type="species" reg="ciliciensis">ciliciensis</tp:taxon-name-part></tp:taxon-name></italic> sp, nov., holotype; <bold>41, 42</bold>. <tp:taxon-name><tp:taxon-name-part taxon-name-part-type="genus" reg="Glaphyrus">G.</tp:taxon-name-part> <tp:taxon-name-part taxon-name-part-type="species" reg="neglectus">neglectus</tp:taxon-name-part></tp:taxon-name> sp. Nov., holotype; <bold>43</bold>. <italic><tp:taxon-name><tp:taxon-name-part taxon-name-part-type="genus" reg="Glaphyrus">G.</tp:taxon-name-part> <tp:taxon-name-part taxon-name-part-type="species" reg="micans">micans</tp:taxon-name-part></tp:taxon-name></italic> (Faldermann, 1835), Armenia. Elytral apex (<bold>37, 39, 41</bold>), left mandible (<bold>38, 40, 42, 43</bold>).</p></caption><graphic xmlns:xlink="http://www.w3.org/1999/xlink" xlink:href="zookeys-1269-001_article-175618__-g008.jpg" id="oo_1538442.jpg" position="float" orientation="portrait" xlink:type="simple"><uri content-type="original_file" xlink:type="simple">https://binary.pensoft.net/fig/1538442</uri></graphic></fig><fig id="F9" position="float" orientation="portrait"><object-id xmlns:xlink="http://www.w3.org/1999/xlink" content-type="doi" xlink:type="simple">10.3897/zookeys.1269.175618.figures44-49</object-id><object-id xmlns:xlink="http://www.w3.org/1999/xlink" content-type="arpha" xlink:type="simple">D03D5C9A-AC33-58B9-9949-AEF8FE19C54A</object-id><label>Figures 44–49.</label><caption><p><italic><tp:taxon-name><tp:taxon-name-part taxon-name-part-type="genus" reg="Glaphyrus">Glaphyrus</tp:taxon-name-part></tp:taxon-name></italic> spp., male genitalia. <bold>44, 45</bold>. <italic><tp:taxon-name><tp:taxon-name-part taxon-name-part-type="genus" reg="Glaphyrus">G.</tp:taxon-name-part> <tp:taxon-name-part taxon-name-part-type="species" reg="festivus">festivus</tp:taxon-name-part></tp:taxon-name></italic> Ménétriés, 1836, Turkey, Ankara; <bold>46, 47</bold>. <italic><tp:taxon-name><tp:taxon-name-part taxon-name-part-type="genus" reg="Glaphyrus">G.</tp:taxon-name-part> <tp:taxon-name-part taxon-name-part-type="species" reg="ciliciensis">ciliciensis</tp:taxon-name-part></tp:taxon-name></italic> sp. nov., paratype; <bold>48, 49</bold>. <italic><tp:taxon-name><tp:taxon-name-part taxon-name-part-type="genus" reg="Glaphyrus">G.</tp:taxon-name-part> <tp:taxon-name-part taxon-name-part-type="species" reg="neglectus">neglectus</tp:taxon-name-part></tp:taxon-name></italic> sp. nov., paratype; paramere (<bold>44, 46, 48</bold>), endophallus (<bold>45, 47, 49</bold>).</p></caption><graphic xmlns:xlink="http://www.w3.org/1999/xlink" xlink:href="zookeys-1269-001_article-175618__-g009.jpg" id="oo_1538443.jpg" position="float" orientation="portrait" xlink:type="simple"><uri content-type="original_file" xlink:type="simple">https://binary.pensoft.net/fig/1538443</uri></graphic></fig><fig id="F10" position="float" orientation="portrait"><object-id xmlns:xlink="http://www.w3.org/1999/xlink" content-type="doi" xlink:type="simple">10.3897/zookeys.1269.175618.figures50-55</object-id><object-id xmlns:xlink="http://www.w3.org/1999/xlink" content-type="arpha" xlink:type="simple">90AAE447-C27B-5F73-8FA5-D6F3C5261D08</object-id><label>Figures 50–55.</label><caption><p><italic><tp:taxon-name><tp:taxon-name-part taxon-name-part-type="genus" reg="Glaphyrus">Glaphyrus</tp:taxon-name-part></tp:taxon-name></italic> spp. <bold>50, 51</bold>. <italic><tp:taxon-name><tp:taxon-name-part taxon-name-part-type="genus" reg="Glaphyrus">G.</tp:taxon-name-part> <tp:taxon-name-part taxon-name-part-type="species" reg="neglectus">neglectus</tp:taxon-name-part></tp:taxon-name></italic> sp. nov., Armenia, Hatsavan; <bold>52, 53</bold>. <italic><tp:taxon-name><tp:taxon-name-part taxon-name-part-type="genus" reg="Glaphyrus">G.</tp:taxon-name-part> <tp:taxon-name-part taxon-name-part-type="species" reg="ciliciensis">ciliciensis</tp:taxon-name-part></tp:taxon-name></italic> sp. nov., Karaman; <bold>54, 55</bold>. <italic><tp:taxon-name><tp:taxon-name-part taxon-name-part-type="genus" reg="Glaphyrus">G.</tp:taxon-name-part> <tp:taxon-name-part taxon-name-part-type="species" reg="festivus">festivus</tp:taxon-name-part></tp:taxon-name></italic>, Ménétriés, 1836, Malatia. Habitat (<bold>50, 52, 54</bold>), feeding beetles (<bold>52, 53, 55</bold>).</p></caption><graphic xmlns:xlink="http://www.w3.org/1999/xlink" xlink:href="zookeys-1269-001_article-175618__-g010.jpg" id="oo_1538444.jpg" position="float" orientation="portrait" xlink:type="simple"><uri content-type="original_file" xlink:type="simple">https://binary.pensoft.net/fig/1538444</uri></graphic></fig><table-wrap id="T1" position="float" orientation="portrait"><label>Table 1.</label><caption><p>Summary of diagnostic characters between the species of the <italic><tp:taxon-name><tp:taxon-name-part taxon-name-part-type="genus" reg="Glaphyrus">Glaphyrus</tp:taxon-name-part> <tp:taxon-name-part taxon-name-part-type="species" reg="festivus">festivus</tp:taxon-name-part></tp:taxon-name></italic> complex.</p></caption><table><tbody><tr><th rowspan="1" colspan="1">Species</th><th rowspan="2" colspan="1">
                  <italic>
                    <tp:taxon-name><tp:taxon-name-part taxon-name-part-type="genus" reg="Glaphyrus">Glaphyrus</tp:taxon-name-part> <tp:taxon-name-part taxon-name-part-type="species" reg="festivus">festivus</tp:taxon-name-part></tp:taxon-name>
                  </italic>
                </th><th rowspan="2" colspan="1"><italic><tp:taxon-name><tp:taxon-name-part taxon-name-part-type="genus" reg="Glaphyrus">Glaphyrus</tp:taxon-name-part> <tp:taxon-name-part taxon-name-part-type="species" reg="ciliciensis">ciliciensis</tp:taxon-name-part></tp:taxon-name></italic> sp. nov.</th><th rowspan="2" colspan="1"><italic><tp:taxon-name><tp:taxon-name-part taxon-name-part-type="genus" reg="Glaphyrus">Glaphyrus</tp:taxon-name-part> <tp:taxon-name-part taxon-name-part-type="species" reg="neglectus">neglectus</tp:taxon-name-part></tp:taxon-name></italic> sp. nov.</th></tr><tr><th rowspan="1" colspan="1">Characters</th></tr><tr><td rowspan="1" colspan="1">Integument colouration</td><td rowspan="1" colspan="1">Green, violet, blue with blue or greenish shine, rarely nearly black with violet tint</td><td rowspan="1" colspan="1">Green, violet, blue with blue or greenish shine, rarely black</td><td rowspan="1" colspan="1">Black, rarely with very indistinct violet, cobalt-blue of greenish tint</td></tr><tr><td rowspan="1" colspan="1">Elytral stripes of short whitish-yellowish hairs</td><td rowspan="1" colspan="1">Only traces in male, slightly visible apically in female</td><td rowspan="1" colspan="1">Only traces in male, slightly visible apically in female</td><td rowspan="1" colspan="1">Clearly visible in both sexes, more developed in female</td></tr><tr><td rowspan="1" colspan="1">Pronotal lateral margin</td><td rowspan="1" colspan="1">Very slightly sinuate in basal 1/2 (Fig. <xref ref-type="fig" rid="F4">17</xref>)</td><td rowspan="1" colspan="1">Regularly arcuate (Fig. <xref ref-type="fig" rid="F4">19</xref>)</td><td rowspan="1" colspan="1">Straight in basal 2/3 (Fig. <xref ref-type="fig" rid="F4">21</xref>)</td></tr><tr><td rowspan="1" colspan="1">Pronotal punctuation</td><td rowspan="1" colspan="1">Rough and dense, basal “mirrors” relatively large (Fig. <xref ref-type="fig" rid="F4">17</xref>)</td><td rowspan="1" colspan="1">Fine and scattered, basal mirrors relatively large (Fig. <xref ref-type="fig" rid="F4">19</xref>)</td><td rowspan="1" colspan="1">Rough and dense, basal mirrors relatively small (Fig. <xref ref-type="fig" rid="F4">21</xref>)</td></tr><tr><td rowspan="1" colspan="1">Pronotal pubescence</td><td rowspan="1" colspan="1">Relatively long and sparse</td><td rowspan="1" colspan="1">Relatively short and dense</td><td rowspan="1" colspan="1">Relatively short and dense</td></tr><tr><td rowspan="1" colspan="1">Elytral sides in lateral view</td><td rowspan="1" colspan="1">Distinctly sinuate (Fig. <xref ref-type="fig" rid="F2">7</xref>)</td><td rowspan="1" colspan="1">Moderately sinuate (Fig. <xref ref-type="fig" rid="F2">8</xref>)</td><td rowspan="1" colspan="1">Very slightly sinuate (Fig. <xref ref-type="fig" rid="F2">9</xref>)</td></tr><tr><td rowspan="1" colspan="1">Apical edge of elytra</td><td rowspan="1" colspan="1">Slightly convex, without distinct groove, with row of sparse, dark, thick, setae (Fig. <xref ref-type="fig" rid="F8">37</xref>)</td><td rowspan="1" colspan="1">Flattened, without distinct groove, with row of sparse dark, thick, setae (Fig. <xref ref-type="fig" rid="F8">39</xref>)</td><td rowspan="1" colspan="1">With a clear groove separating convex edge, with row of dense, dark, thick, setae (Fig. <xref ref-type="fig" rid="F8">41</xref>)</td></tr><tr><td rowspan="1" colspan="1">Hind femora in male</td><td rowspan="1" colspan="1">Relatively thick (Fig. <xref ref-type="fig" rid="F7">31</xref>)</td><td rowspan="1" colspan="1">Relatively narrow (Fig. <xref ref-type="fig" rid="F7">33</xref>)</td><td rowspan="1" colspan="1">Relatively tick (Fig. <xref ref-type="fig" rid="F7">35</xref>)</td></tr><tr><td rowspan="1" colspan="1">Mesotibia in male</td><td rowspan="1" colspan="1">With row of punctures dorsally bearing short setae reaching ~ 2/3 of tibia length (Fig. <xref ref-type="fig" rid="F6">25</xref>)</td><td rowspan="1" colspan="1">With row of punctures dorsally bearing short setae reaching ~ 3/5 of tibia length (Fig. <xref ref-type="fig" rid="F6">26</xref>)</td><td rowspan="1" colspan="1">With row of punctures dorsally bearing short setae reaching ~ 3/4 of tibia length (Fig. <xref ref-type="fig" rid="F6">27</xref>)</td></tr><tr><td rowspan="1" colspan="1">Paramere</td><td rowspan="1" colspan="1">Intermediate width (Fig. <xref ref-type="fig" rid="F9">44</xref>)</td><td rowspan="1" colspan="1">Narrow (Fig. <xref ref-type="fig" rid="F9">46</xref>)</td><td rowspan="1" colspan="1">Wide (Fig. <xref ref-type="fig" rid="F9">48</xref>)</td></tr><tr><td rowspan="1" colspan="1">Endophallus</td><td rowspan="1" colspan="1">Fig. <xref ref-type="fig" rid="F9">45</xref></td><td rowspan="1" colspan="1">Fig. <xref ref-type="fig" rid="F9">47</xref></td><td rowspan="1" colspan="1">Fig. <xref ref-type="fig" rid="F9">49</xref></td></tr></tbody></table></table-wrap><fig id="F11" position="float" orientation="portrait"><object-id xmlns:xlink="http://www.w3.org/1999/xlink" content-type="doi" xlink:type="simple">10.3897/zookeys.1269.175618.figure56</object-id><object-id xmlns:xlink="http://www.w3.org/1999/xlink" content-type="arpha" xlink:type="simple">262D6672-2CAC-59CF-8AAF-82F02867C543</object-id><label>Figure 56.</label><caption><p>Distribution map of <italic><tp:taxon-name><tp:taxon-name-part taxon-name-part-type="genus" reg="Glaphyrus">Glaphyrus</tp:taxon-name-part></tp:taxon-name></italic> species (map basis: <ext-link xmlns:xlink="http://www.w3.org/1999/xlink" xlink:href="https://nakarte.me/#m=6/35.84453/47.57080&amp;l=T" ext-link-type="uri" xlink:type="simple">https://nakarte.me/#m=6/35.84453/47.57080&amp;l=T</ext-link>).</p></caption><graphic xmlns:xlink="http://www.w3.org/1999/xlink" xlink:href="zookeys-1269-001_article-175618__-g011.jpg" id="oo_1538445.jpg" position="float" orientation="portrait" xlink:type="simple"><uri content-type="original_file" xlink:type="simple">https://binary.pensoft.net/fig/1538445</uri></graphic></fig></tp:treatment-sec><ref-list><ref id="B2"><mixed-citation xmlns:xlink="http://www.w3.org/1999/xlink" xlink:type="simple">Champenois A (1903) Synopsis du genre <italic><tp:taxon-name><tp:taxon-name-part taxon-name-part-type="genus">Glaphyrus</tp:taxon-name-part></tp:taxon-name></italic>. L’Abeille. Journal d’Entomologie 30: 137–151. <ext-link xlink:href="https://www.biodiversitylibrary.org/item/183283" ext-link-type="uri" xlink:type="simple">https://www.biodiversitylibrary.org/item/183283</ext-link></mixed-citation></ref><ref id="B20"><mixed-citation xmlns:xlink="http://www.w3.org/1999/xlink" xlink:type="simple">Reitter E (1903) Bestimmungs-Tabelle der <tp:taxon-name><tp:taxon-name-part taxon-name-part-type="genus">Melolonthidae</tp:taxon-name-part></tp:taxon-name> aus der europäischen fauna und angrenzenden ländern, enthaltend die gruppen der <tp:taxon-name><tp:taxon-name-part taxon-name-part-type="tribe">Rutelini</tp:taxon-name-part></tp:taxon-name>, <tp:taxon-name><tp:taxon-name-part taxon-name-part-type="genus">Hoplini</tp:taxon-name-part></tp:taxon-name> und <tp:taxon-name><tp:taxon-name-part taxon-name-part-type="tribe">Glaphyrini</tp:taxon-name-part></tp:taxon-name> (Schluss). Verhandlungen des Naturforschenden Vereins in Brünn 41[1902]: 28–158. <ext-link xlink:href="https://www.zobodat.at/publikation_articles.php?id=209373" ext-link-type="uri" xlink:type="simple">https://www.zobodat.at/publikation_articles.php?id=209373</ext-link></mixed-citation></ref><ref id="B23"><mixed-citation xmlns:xlink="http://www.w3.org/1999/xlink" xlink:type="simple">Zaitzev FA (1923) Obzor Kavkazskich vidov zhestkokrylykh iz trib <tp:taxon-name><tp:taxon-name-part taxon-name-part-type="tribe">Hopliini</tp:taxon-name-part></tp:taxon-name> i <tp:taxon-name><tp:taxon-name-part taxon-name-part-type="tribe">Glaphyrini</tp:taxon-name-part></tp:taxon-name> (<tp:taxon-name><tp:taxon-name-part taxon-name-part-type="family">Scarabaeidae</tp:taxon-name-part></tp:taxon-name>). Zapisky Nauchno-Prikladnykh Otdelov Tiflisskogo Botanicheskogo Sada 3: 1–28. [In Russian]</mixed-citation></ref><ref id="B12"><mixed-citation xmlns:xlink="http://www.w3.org/1999/xlink" xlink:type="simple">Medvedev SI (1960) Plastinchatousye (<tp:taxon-name><tp:taxon-name-part taxon-name-part-type="family">Scarabaeidae</tp:taxon-name-part></tp:taxon-name>), podsem. <tp:taxon-name><tp:taxon-name-part taxon-name-part-type="subfamily">Euchirinae</tp:taxon-name-part></tp:taxon-name>, <tp:taxon-name><tp:taxon-name-part taxon-name-part-type="subfamily">Dynastinae</tp:taxon-name-part></tp:taxon-name>, <tp:taxon-name><tp:taxon-name-part taxon-name-part-type="subfamily">Glaphyrinae</tp:taxon-name-part></tp:taxon-name>, <tp:taxon-name><tp:taxon-name-part taxon-name-part-type="subfamily">Trichiinae</tp:taxon-name-part></tp:taxon-name>, Fauna SSSR, Zhestkokrylye, tom 10, vyp. 4. Izdatelstvo Akademii Nauk SSSR, Moskva, Leningrad, 398 pp. [In Russian] <ext-link xlink:href="https://www.zin.ru/Animalia/Coleoptera/pdf/fauna_ussr_x-4.pdf" ext-link-type="uri" xlink:type="simple">https://www.zin.ru/Animalia/Coleoptera/pdf/fauna_ussr_x-4.pdf</ext-link></mixed-citation></ref><ref id="B7"><mixed-citation xmlns:xlink="http://www.w3.org/1999/xlink" xlink:type="simple">Iablokoff-Khnzorian S (1967) Nasekomye zhestkokrylye. Plastinchatousye. Fauna Armyanskoy SSR 6. Izdatelstvo Akademii Nauk Armyanskoy SSR, Yerevan, 226 pp. [In Russian] <ext-link xlink:href="https://www.zin.ru/animalia/Coleoptera/rus/yablok67.htm" ext-link-type="uri" xlink:type="simple">https://www.zin.ru/animalia/Coleoptera/rus/yablok67.htm</ext-link></mixed-citation></ref><ref id="B1"><mixed-citation xmlns:xlink="http://www.w3.org/1999/xlink" xlink:type="simple">Baraud J (1992) Coléoptères <tp:taxon-name><tp:taxon-name-part taxon-name-part-type="superfamily">Scarabaeoidea</tp:taxon-name-part></tp:taxon-name> d’Europe. Faune de France 78. Féderation Française des Sociétés de Sciences Naturelles, Paris, 856 pp. <ext-link xlink:href="https://www.scribd.com/document/514359705/78-BARAUD-Coleopteres-Scarabaeoidea-d-Europe-1992" ext-link-type="uri" xlink:type="simple">https://www.scribd.com/document/514359705/78-BARAUD-Coleopteres-Scarabaeoidea-d-Europe-1992</ext-link></mixed-citation></ref><ref id="B15"><mixed-citation xmlns:xlink="http://www.w3.org/1999/xlink" xlink:type="simple">Nikodým M, Bezděk A (2006) <tp:taxon-name><tp:taxon-name-part taxon-name-part-type="genus">Glaphyridae</tp:taxon-name-part></tp:taxon-name>. In: Löbl I, Smetana A (Eds) Catalogue of Palaearctic <tp:taxon-name><tp:taxon-name-part taxon-name-part-type="order">Coleoptera</tp:taxon-name-part></tp:taxon-name>. Vol. 3. <tp:taxon-name><tp:taxon-name-part taxon-name-part-type="superfamily">Scarabaeoidea</tp:taxon-name-part></tp:taxon-name> – <tp:taxon-name><tp:taxon-name-part taxon-name-part-type="superfamily">Scirtoidea</tp:taxon-name-part></tp:taxon-name> – <tp:taxon-name><tp:taxon-name-part taxon-name-part-type="superfamily">Dascilloidea</tp:taxon-name-part></tp:taxon-name> – <tp:taxon-name><tp:taxon-name-part taxon-name-part-type="superfamily">Buprestoidea</tp:taxon-name-part></tp:taxon-name> – <tp:taxon-name><tp:taxon-name-part taxon-name-part-type="superfamily">Byrroidea</tp:taxon-name-part></tp:taxon-name>. Apollo Books, Stenstrup, 97–103.</mixed-citation></ref><ref id="B17"><mixed-citation xmlns:xlink="http://www.w3.org/1999/xlink" xlink:type="simple">Nikodým M, Keith D (2007) A contribution to knowledge of the genus <italic><tp:taxon-name><tp:taxon-name-part taxon-name-part-type="genus">Glaphyrus</tp:taxon-name-part></tp:taxon-name></italic> Latreille, 1807. Animma.x, 20: 1–20. <ext-link xlink:href="https://www.academia.edu/6511522/Editorial_Board_2007_A_contribution_to_knowledge_of_the_genus_G_aphyrus_Latreille_1807_Coleoptera_Scarabaeoidea_Glaphyridae" ext-link-type="uri" xlink:type="simple">https://www.academia.edu/6511522/Editorial_Board_2007_A_contribution_to_knowledge_of_the_genus_G_aphyrus_Latreille_1807_Coleoptera_Scarabaeoidea_Glaphyridae</ext-link></mixed-citation></ref><ref id="B16"><mixed-citation xmlns:xlink="http://www.w3.org/1999/xlink" xlink:type="simple">Nikodým M, Bezděk A (2016) <tp:taxon-name><tp:taxon-name-part taxon-name-part-type="genus">Glaphyridae</tp:taxon-name-part></tp:taxon-name>. In: Löbl I, Löbl D (Eds) Catalogue of Palaearctic <tp:taxon-name><tp:taxon-name-part taxon-name-part-type="order">Coleoptera</tp:taxon-name-part></tp:taxon-name> Vol. 3. <tp:taxon-name><tp:taxon-name-part taxon-name-part-type="superfamily">Scarabaeoidea</tp:taxon-name-part></tp:taxon-name> – <tp:taxon-name><tp:taxon-name-part taxon-name-part-type="superfamily">Scirtoidea</tp:taxon-name-part></tp:taxon-name> – <tp:taxon-name><tp:taxon-name-part taxon-name-part-type="superfamily">Dascilloidea</tp:taxon-name-part></tp:taxon-name> – <tp:taxon-name><tp:taxon-name-part taxon-name-part-type="superfamily">Buprestoidea</tp:taxon-name-part></tp:taxon-name> – <tp:taxon-name><tp:taxon-name-part taxon-name-part-type="superfamily">Byrroidea</tp:taxon-name-part></tp:taxon-name>. Revised and Updated Edition. Brill, Leiden, Boston, 87–97.</mixed-citation></ref><ref id="B19"><mixed-citation xmlns:xlink="http://www.w3.org/1999/xlink" xlink:type="simple">Polat A, Yildirim E, Uliana M (2017) A contribution to the knowledge of the <tp:taxon-name><tp:taxon-name-part taxon-name-part-type="genus">Glaphyridae</tp:taxon-name-part></tp:taxon-name> and <tp:taxon-name><tp:taxon-name-part taxon-name-part-type="subfamily">Cetoniinae</tp:taxon-name-part></tp:taxon-name> (<tp:taxon-name><tp:taxon-name-part taxon-name-part-type="family">Scarabaeidae</tp:taxon-name-part></tp:taxon-name>) (<tp:taxon-name><tp:taxon-name-part taxon-name-part-type="order">Coleoptera</tp:taxon-name-part></tp:taxon-name>: <tp:taxon-name><tp:taxon-name-part taxon-name-part-type="superfamily">Scarabaeoidea</tp:taxon-name-part></tp:taxon-name>) fauna of Turkey. Linzer Biologische Beiträge 49(2): 1505–1522. <ext-link xlink:href="https://www.zobodat.at/pdf/LBB_0049_2_1505-1522.pdf" ext-link-type="uri" xlink:type="simple">https://www.zobodat.at/pdf/LBB_0049_2_1505-1522.pdf</ext-link></mixed-citation></ref><ref id="B4"><mixed-citation xmlns:xlink="http://www.w3.org/1999/xlink" xlink:type="simple">Ghahari H, Nikodým M (2018) An annotated checklist of <tp:taxon-name><tp:taxon-name-part taxon-name-part-type="genus">Glaphyridae</tp:taxon-name-part></tp:taxon-name> (<tp:taxon-name><tp:taxon-name-part taxon-name-part-type="order">Coleoptera</tp:taxon-name-part></tp:taxon-name>: <tp:taxon-name><tp:taxon-name-part taxon-name-part-type="family">Scarabaeidae</tp:taxon-name-part></tp:taxon-name>) of Iran. Linzer Biologische Beiträge 50(2): 1171–1193. <ext-link xlink:href="https://www.academia.edu/download/99040619/source.pdf" ext-link-type="uri" xlink:type="simple">https://www.academia.edu/download/99040619/source.pdf</ext-link></mixed-citation></ref><ref id="B5"><mixed-citation xmlns:xlink="http://www.w3.org/1999/xlink" xlink:type="simple">Ghrejyan T, Kalashian M, Sabatinelli G (2023) Revision of the subgenus <italic><tp:taxon-name><tp:taxon-name-part taxon-name-part-type="genus">Hemiglaphyrus</tp:taxon-name-part></tp:taxon-name></italic> Champenois, 1903 of <italic><tp:taxon-name><tp:taxon-name-part taxon-name-part-type="genus">Glaphyrus</tp:taxon-name-part></tp:taxon-name></italic> Latreille, 1807, with description of three new species and <italic><tp:taxon-name><tp:taxon-name-part taxon-name-part-type="genus">Atticoglaphyrus</tp:taxon-name-part></tp:taxon-name></italic> new subgenus (<tp:taxon-name><tp:taxon-name-part taxon-name-part-type="order">Coleoptera</tp:taxon-name-part></tp:taxon-name>: <tp:taxon-name><tp:taxon-name-part taxon-name-part-type="genus">Glaphyridae</tp:taxon-name-part></tp:taxon-name>). Zootaxa 5271(2): 231–252. <ext-link xlink:href="10.11646/zootaxa.5271.2.2" ext-link-type="doi" xlink:type="simple">https://doi.org/10.11646/zootaxa.5271.2.2</ext-link></mixed-citation></ref></ref-list></tp:taxon-treatment>
